# Supplementary material for: 3′,6′-Bis(diethyl­amino)-2-(2-hydroxy­ethyl­amino)spiro­[isoindoline-1,9′-xanthen]-3-one
Source: Acta Crystallogr Sect E Struct Rep Online. 2008 Jun 13;64(Pt 7):o1252. doi: 10.1107/S1600536808017108 (PMC2961713; doi:10.1107/S1600536808017108)
Supplement: Supplementary file 1 [file e-64-o1252-sup1.cif]

##############################################################################
###                                                                        ###
###        Electronic paper (Acta Crystallographica Section E)             ###
###                                                                        ###
##############################################################################
#                                                                            #
# This CIF contains the data in a paper accepted for publication in Acta     #
# Crystallographica Section E. It conforms to the requirements of Notes      #
# for Authors for Section E, and has been peer reviewed under the auspices   #
# of the IUCr Commission on Journals.                                        #
#                                                                            #
# Full details of the Crystallographic Information File format               #
# are given in the paper "The Crystallographic Information File (CIF):       #
# a New Standard Archive File for Crystallography" by S. R. Hall, F. H.      #
# Allen and I. D. Brown [Acta Cryst. (1991), A47, 655-685].                  #
#                                                                            #
# The current version of the core CIF dictionary is obtainable from          #
# ftp://ftp.iucr.org/pub/cif_core.dic. The current version number is 2.4.    #
#                                                                            #
# Software is freely available for graphical display of the structure(s) in  #
# this CIF.  For information consult the CIF home page http://www.iucr.org/  #
# cif/home.html                                                              #
#                                                                            #
# This file may be used for bona fide research purposes within the           #
# scientific community so long as proper attribution is given to the journal # 
# article from which it was obtained.                                        #
#                                                                            #
##############################################################################
                                             
data_global
_audit_creation_method     'form.cif (version 2.0)'
_journal_data_validation_number     ?
_journal_date_recd_electronic     2008-05-28
_journal_date_accepted     2008-06-06
_journal_name_full     'Acta Crystallographica, Section E'
_journal_year     2008
_journal_volume     64
_journal_issue      7
_journal_page_first     o1252
_journal_page_last     o1252
_journal_paper_category     QO
_journal_coeditor_code     LH2636
_publ_contact_author_name     'Maozhong Tian'
_publ_contact_author_address
;
'College of Chemistry Engineering, Shanxi Datong University,
Datong 037009, China'
;
_publ_contact_author_email     tmzhong2002@yahoo.com.cn
_publ_contact_author_fax     +86-411-6090046
_publ_contact_author_phone     +86-411-6090046
_publ_section_title
;\
3',6'-Bis(diethylamino)-2-(2-hydroxyethylamino)spiro[isoindoline-1,9'-xanthen]-\
3-one
;
loop_
    _publ_author_name
    _publ_author_address
    'Mao-Zhong Tian'
;
College of Chemistry Engineering
Shanxi Datong University
Datong 037009
People's Republic of China
;
    'Xiao-Jun Peng'
;
State Key Laboratory of Fine Chemicals
Dalian University of Technology
158 Zhongshan Rd
Dalian 116012
People's Republic of China
;
data_I
_chemical_name_systematic
;
3',6'-Bis(diethylamino)-2-(2-hydroxyethylamino)spiro[isoindoline-1,9'-
xanthen]-3-one
;
_chemical_name_common     ?
_chemical_formula_moiety     'C30 H36 N4 O3'
_chemical_formula_sum     'C30 H36 N4 O3'
_chemical_formula_structural     ?
_chemical_formula_analytical     ?
_chemical_formula_iupac     'C30 H36 N4 O3'
_chemical_formula_weight     500.63
_chemical_melting_point     ?
_symmetry_cell_setting     'Monoclinic'
_symmetry_space_group_name_H-M     'P 21/c'
_symmetry_space_group_name_Hall     '-P 2ybc'
loop_
    _symmetry_equiv_pos_as_xyz
    'x, y, z'
    '-x, y+1/2, -z+1/2'
    '-x, -y, -z'
    'x, -y-1/2, z-1/2'
_cell_length_a     12.269(4)
_cell_length_b     12.203(4)
_cell_length_c     18.458(6)
_cell_angle_alpha     90.00
_cell_angle_beta     108.127(5)
_cell_angle_gamma     90.00
_cell_volume     2626.4(15)
_cell_formula_units_Z     4
_cell_measurement_reflns_used     3630
_cell_measurement_theta_min     2.03
_cell_measurement_theta_max     25.00
_cell_measurement_temperature     298(2)
_exptl_crystal_description     'block'
_exptl_crystal_colour     'white'
_exptl_crystal_size_max     0.58
_exptl_crystal_size_mid     0.25
_exptl_crystal_size_min     0.25
_exptl_crystal_size_rad     ?
_exptl_crystal_density_diffrn     1.266
_exptl_crystal_density_meas     ?
_exptl_crystal_density_method     'not measured'
_exptl_crystal_F_000     1072
_exptl_absorpt_coefficient_mu     0.083
_exptl_absorpt_correction_type     'multi-scan'
_exptl_absorpt_process_details     '(SADABS; Bruker, 2005)'
_exptl_absorpt_correction_T_min     0.8487
_exptl_absorpt_correction_T_max     0.8997
_exptl_special_details
;
^1^H NMR (CDCl~3~, 400MHz, Me~4~Si): \d 7.91 (d, 1H, <i>J</i>=6.4 Hz,
C~6~H~4~), 7.52-7.47 (m, 2H, C~6~H~4~), 7.15 (d, 1H, <i>J</i>= 6.4 Hz),
6.41 (m, 4H, Xanthene-H), 6.26 (dd, 2H, <i>J</i>= 8.8 Hz,
<i>J</i>= 2.4 Hz, Xanthene-H), 4.65 (t, 1H, <i>J</i>= 7.2 Hz, NH),
4.45 (t, 1H, <i>J</i>= 6.0 Hz, OH), 3.36-3.31 (m, 10H, CH~2~O, CH~2~),
2.46-2.45 (m, 2H, CH~2~N), 1.16 (t, 12H, <i>J</i>=6.8 Hz, CH~3~);
^13^C NMR (CDCl~3~, 100MHz, Me~4~Si): \d 168.31, 164.31, 153.97, 151.59,
149.05, 133.17, 129.99, 128.51, 123.08, 124.20, 107.97, 105.29,
97.98, 66.39, 58.76, 52.83, 44.51, 12.75. HRMS(ESI): calcd for
C~30~H~36~N~4~O~3~ [M+Na]^+^ 523.2685; found 523.2671.
;
_diffrn_ambient_temperature     298(2)
_diffrn_radiation_type     MoK\a
_diffrn_radiation_wavelength     0.71073
_diffrn_radiation_source     'fine-focus sealed tube'
_diffrn_radiation_monochromator     graphite
_diffrn_measurement_device_type     'Bruker SMART APEXII'
_diffrn_measurement_method     '\f and \w'
_diffrn_detector_area_resol_mean     ?
_diffrn_reflns_number     17363
_diffrn_reflns_av_R_equivalents     0.0641
_diffrn_reflns_av_sigmaI/netI     0.0671
_diffrn_reflns_theta_min     2.03
_diffrn_reflns_theta_max     25.00
_diffrn_reflns_theta_full     25.00
_diffrn_measured_fraction_theta_max     0.998
_diffrn_measured_fraction_theta_full     0.998
_diffrn_reflns_limit_h_min     -14
_diffrn_reflns_limit_h_max     14
_diffrn_reflns_limit_k_min     -14
_diffrn_reflns_limit_k_max     14
_diffrn_reflns_limit_l_min     -21
_diffrn_reflns_limit_l_max     21
_diffrn_reflns_reduction_process     ?
_diffrn_standards_number     ?
_diffrn_standards_interval_count     ?
_diffrn_standards_interval_time     ?
_diffrn_standards_decay_%     ?
loop_
    _diffrn_standard_refln_index_h
    _diffrn_standard_refln_index_k
    _diffrn_standard_refln_index_l
    ? ? ?
_refine_special_details
;
Refinement of <i>F</i>^2^ against ALL reflections. The weighted <i>R</i>-factor
<i>wR</i> and goodness of fit <i>S</i> are based on <i>F</i>^2^, conventional
<i>R</i>-factors <i>R</i> are based on <i>F</i>, with <i>F</i> set to zero for
negative <i>F</i>^2^. The threshold expression of <i>F</i>^2^ >
2\s(<i>F</i>^2^) is used only for calculating <i>R</i>-factors(gt) <i>etc</i>.
and is not relevant to the choice of reflections for refinement.
<i>R</i>-factors based on <i>F</i>^2^ are statistically about twice as large
as those based on <i>F</i>, and <i>R</i>- factors based on ALL data will be
even larger.
;
_reflns_number_total     4620
_reflns_number_gt     2841
_reflns_threshold_expression     I>2\s(I)
_refine_ls_structure_factor_coef     Fsqd
_refine_ls_matrix_type     full
_refine_ls_R_factor_all     0.0961
_refine_ls_R_factor_gt     0.0504
_refine_ls_wR_factor_all     0.1469
_refine_ls_wR_factor_ref     0.1292
_refine_ls_goodness_of_fit_all     1.003
_refine_ls_goodness_of_fit_ref     1.003
_refine_ls_restrained_S_all     1.003
_refine_ls_restrained_S_obs     ?
_refine_ls_number_reflns     4620
_refine_ls_number_parameters     359
_refine_ls_number_restraints     13
_refine_ls_number_constraints     ?
_refine_ls_hydrogen_treatment     mixed
_refine_ls_weighting_scheme     calc
_refine_ls_weighting_details
                 'calc w=1/[\s^2^(Fo^2^)+(0.0755P)^2^] where P=(Fo^2^+2Fc^2^)/3'
_atom_sites_solution_hydrogens     geom
_atom_sites_solution_primary     direct
_atom_sites_solution_secondary     difmap
_refine_ls_shift/su_max     0.002
_refine_ls_shift/su_mean     0.000
_refine_diff_density_max     0.213
_refine_diff_density_min     -0.197
_refine_ls_extinction_method     'SHELXL97 (Sheldrick, 2008)'
_refine_ls_extinction_coef     0.026(4)
_refine_ls_extinction_expression
                                  'Fc^*^=kFc[1+0.001xFc^2^\l^3^/sin(2\q)]^-1/4^'
_refine_ls_abs_structure_details     ?
_refine_ls_abs_structure_Flack     ?
_refine_ls_abs_structure_Rogers     ?
loop_
    _atom_type_symbol
    _atom_type_description
    _atom_type_scat_dispersion_real
    _atom_type_scat_dispersion_imag
    _atom_type_scat_source
    'C' 'C' 0.0033 0.0016
                         'International Tables Vol C Tables 4.2.6.8 and 6.1.1.4'
    'H' 'H' 0.0000 0.0000
                         'International Tables Vol C Tables 4.2.6.8 and 6.1.1.4'
    'N' 'N' 0.0061 0.0033
                         'International Tables Vol C Tables 4.2.6.8 and 6.1.1.4'
    'O' 'O' 0.0106 0.0060
                         'International Tables Vol C Tables 4.2.6.8 and 6.1.1.4'
_computing_data_collection     'APEX2 (Bruker, 2005)'
_computing_cell_refinement     'SAINT (Bruker, 2005)'
_computing_data_reduction     'SAINT (Bruker, 2005)'
_computing_structure_solution     'SHELXS97 (Sheldrick, 2008)'
_computing_structure_refinement     'SHELXL97 (Sheldrick, 2008)'
_computing_molecular_graphics     'PLATON (Spek, 2003)'
_computing_publication_material     'SHELXTL (Sheldrick, 2008)'
loop_
    _atom_site_type_symbol
    _atom_site_label
    _atom_site_fract_x
    _atom_site_fract_y
    _atom_site_fract_z
    _atom_site_U_iso_or_equiv
    _atom_site_adp_type
    _atom_site_calc_flag
    _atom_site_refinement_flags
    _atom_site_occupancy
    _atom_site_disorder_assembly
    _atom_site_disorder_group
    O O1 0.02779(11) 0.63551(12) 0.15665(9) 0.0590(5) Uani d . 1 . .
    O O2 -0.40178(12) 0.91274(15) 0.13067(9) 0.0670(5) Uani d . 1 A .
    O O3 -0.34132(15) 0.9162(2) 0.28884(13) 0.0941(7) Uani d . 1 . .
    H H3O -0.370(3) 0.915(3) 0.232(2) 0.141 Uiso d . 1 . .
    N N1 0.31949(16) 0.86643(19) 0.30367(13) 0.0770(7) Uani d . 1 . .
    N N2 -0.19898(16) 0.38340(17) -0.02009(11) 0.0620(5) Uani d . 1 . .
    N N3 -0.22666(13) 0.83188(15) 0.15192(9) 0.0443(4) Uani d . 1 A .
    N N4 -0.23247(17) 0.76085(17) 0.20976(11) 0.0570(5) Uani d . 1 . .
    H H1N -0.313(2) 0.749(2) 0.2013(14) 0.085 Uiso d . 1 . .
    C C1 0.05554(16) 0.74041(19) 0.18219(11) 0.0459(5) Uani d . 1 A .
    C C2 0.16682(17) 0.7528(2) 0.22812(12) 0.0551(6) Uani d . 1 . .
    H H2A 0.2155 0.6925 0.2386 0.066 Uiso calc R 1 A .
    C C3 0.20776(17) 0.8541(2) 0.25922(13) 0.0525(6) Uani d . 1 A .
    C C4 0.13007(17) 0.94070(19) 0.24316(12) 0.0488(6) Uani d . 1 . .
    H H4A 0.1530 1.0093 0.2643 0.059 Uiso calc R 1 A .
    C C5 0.02040(17) 0.92561(18) 0.19652(12) 0.0468(5) Uani d . 1 A .
    H H5A -0.0292 0.9853 0.1863 0.056 Uiso calc R 1 . .
    C C6 -0.02056(15) 0.82580(18) 0.16369(11) 0.0407(5) Uani d . 1 . .
    C C7 -0.14135(15) 0.81057(17) 0.11196(11) 0.0417(5) Uani d . 1 A .
    C C8 -0.15672(16) 0.69727(18) 0.07841(11) 0.0439(5) Uani d . 1 . .
    C C9 -0.25529(17) 0.6667(2) 0.02086(13) 0.0570(6) Uani d . 1 A .
    H H9A -0.3130 0.7186 0.0030 0.068 Uiso calc R 1 . .
    C C10 -0.27173(19) 0.5653(2) -0.01066(13) 0.0593(6) Uani d . 1 . .
    H H10A -0.3398 0.5491 -0.0487 0.071 Uiso calc R 1 A .
    C C11 -0.18663(17) 0.48494(19) 0.01373(12) 0.0501(6) Uani d . 1 A .
    C C12 -0.08854(17) 0.51411(19) 0.07132(12) 0.0494(6) Uani d . 1 . .
    H H12A -0.0307 0.4626 0.0898 0.059 Uiso calc R 1 A .
    C C13 -0.07482(16) 0.61794(18) 0.10178(11) 0.0436(5) Uani d . 1 A .
    C C14 0.4083(4) 0.7842(6) 0.2970(4) 0.062(2) Uani d P 0.720(17) A 1
    H H14A 0.3815 0.7481 0.2478 0.074 Uiso calc PR 0.720(17) A 1
    H H14B 0.4792 0.8221 0.3002 0.074 Uiso calc PR 0.720(17) A 1
    C C15 0.4301(7) 0.7010(7) 0.3586(4) 0.099(2) Uani d P 0.720(17) A 1
    H H15A 0.4863 0.6496 0.3533 0.149 Uiso calc PR 0.720(17) A 1
    H H15B 0.3601 0.6631 0.3550 0.149 Uiso calc PR 0.720(17) A 1
    H H15C 0.4580 0.7367 0.4072 0.149 Uiso calc PR 0.720(17) A 1
    C C14A 0.3796(13) 0.7676(16) 0.3463(9) 0.074(7) Uani d P 0.280(17) A 2
    H H14C 0.4289 0.7869 0.3969 0.088 Uiso calc PR 0.280(17) A 2
    H H14D 0.3254 0.7120 0.3505 0.088 Uiso calc PR 0.280(17) A 2
    C C15A 0.4469(17) 0.731(2) 0.2969(13) 0.111(7) Uani d P 0.280(17) A 2
    H H15D 0.4904 0.6668 0.3187 0.166 Uiso calc PR 0.280(17) A 2
    H H15E 0.4983 0.7881 0.2928 0.166 Uiso calc PR 0.280(17) A 2
    H H15F 0.3959 0.7135 0.2472 0.166 Uiso calc PR 0.280(17) A 2
    C C16 0.3656(2) 0.9732(2) 0.33183(16) 0.0739(8) Uani d . 1 A .
    H H16A 0.4332 0.9633 0.3757 0.089 Uiso calc R 1 . .
    H H16B 0.3092 1.0128 0.3485 0.089 Uiso calc R 1 . .
    C C17 0.3969(2) 1.0400(3) 0.27363(18) 0.0852(9) Uani d . 1 . .
    H H17A 0.4269 1.1094 0.2953 0.128 Uiso calc R 1 A .
    H H17B 0.3299 1.0517 0.2305 0.128 Uiso calc R 1 . .
    H H17C 0.4539 1.0020 0.2576 0.128 Uiso calc R 1 . .
    C C18 -0.3044(2) 0.3522(2) -0.07672(14) 0.0690(7) Uani d . 1 . .
    H H18A -0.2890 0.2907 -0.1054 0.083 Uiso calc R 1 . .
    H H18B -0.3301 0.4127 -0.1120 0.083 Uiso calc R 1 . .
    C C19 -0.3997(2) 0.3211(3) -0.04619(17) 0.0877(9) Uani d . 1 . .
    H H19A -0.4665 0.3023 -0.0877 0.132 Uiso calc R 1 . .
    H H19B -0.4170 0.3817 -0.0185 0.132 Uiso calc R 1 . .
    H H19C -0.3766 0.2592 -0.0127 0.132 Uiso calc R 1 . .
    C C20 -0.1110(2) 0.2997(2) 0.00744(14) 0.0665(7) Uani d . 1 . .
    H H20A -0.0363 0.3339 0.0183 0.080 Uiso calc R 1 . .
    H H20B -0.1183 0.2465 -0.0328 0.080 Uiso calc R 1 . .
    C C21 -0.1165(2) 0.2407(2) 0.07736(15) 0.0744(8) Uani d . 1 . .
    H H21A -0.0561 0.1874 0.0921 0.112 Uiso calc R 1 . .
    H H21B -0.1893 0.2047 0.0668 0.112 Uiso calc R 1 . .
    H H21C -0.1075 0.2924 0.1180 0.112 Uiso calc R 1 . .
    C C22 -0.34216(19) 1.0120(2) -0.00789(14) 0.0593(6) Uani d . 1 . .
    H H22A -0.4118 1.0420 -0.0078 0.071 Uiso calc R 1 . .
    C C23 -0.2949(2) 1.0373(2) -0.06426(14) 0.0654(7) Uani d . 1 . .
    H H23A -0.3340 1.0832 -0.1041 0.078 Uiso calc R 1 . .
    C C24 -0.1899(2) 0.9951(2) -0.06186(14) 0.0692(7) Uani d . 1 . .
    H H24A -0.1574 1.0154 -0.0991 0.083 Uiso calc R 1 . .
    C C25 -0.13217(19) 0.9237(2) -0.00578(13) 0.0571(6) Uani d . 1 A .
    H H25A -0.0617 0.8949 -0.0051 0.068 Uiso calc R 1 . .
    C C26 -0.18049(16) 0.89571(18) 0.04935(12) 0.0455(5) Uani d . 1 . .
    C C27 -0.28307(16) 0.94066(18) 0.04841(12) 0.0482(6) Uani d . 1 A .
    C C28 -0.31390(17) 0.89661(19) 0.11342(12) 0.0499(6) Uani d . 1 . .
    C C29 -0.1807(2) 0.8051(3) 0.28589(13) 0.0694(8) Uani d . 1 . .
    H H29A -0.0986 0.8101 0.2953 0.083 Uiso calc R 1 . .
    H H29B -0.1933 0.7534 0.3224 0.083 Uiso calc R 1 . .
    C C30 -0.2233(2) 0.9153(3) 0.30112(16) 0.0804(9) Uani d . 1 . .
    H H30A -0.1842 0.9361 0.3535 0.097 Uiso calc R 1 . .
    H H30B -0.2048 0.9693 0.2682 0.097 Uiso calc R 1 . .
loop_
    _atom_site_aniso_label
    _atom_site_aniso_U_11
    _atom_site_aniso_U_22
    _atom_site_aniso_U_33
    _atom_site_aniso_U_12
    _atom_site_aniso_U_13
    _atom_site_aniso_U_23
    O1 0.0457(8) 0.0423(10) 0.0714(10) 0.0041(7) -0.0072(7) -0.0086(8)
    O2 0.0416(8) 0.0841(14) 0.0751(11) 0.0098(8) 0.0178(8) 0.0037(9)
    O3 0.0625(11) 0.143(2) 0.0822(13) 0.0030(11) 0.0306(10) -0.0282(13)
    N1 0.0511(11) 0.0595(16) 0.0937(16) 0.0007(10) -0.0163(11) -0.0167(13)
    N2 0.0701(12) 0.0476(13) 0.0588(13) -0.0039(10) 0.0065(10) -0.0138(10)
    N3 0.0412(9) 0.0439(11) 0.0479(10) 0.0031(8) 0.0141(7) 0.0043(9)
    N4 0.0620(11) 0.0576(14) 0.0535(12) 0.0019(10) 0.0211(10) 0.0056(10)
    C1 0.0424(11) 0.0430(15) 0.0490(13) -0.0023(10) 0.0093(9) -0.0057(10)
    C2 0.0467(12) 0.0491(16) 0.0587(14) 0.0057(11) 0.0009(10) -0.0040(12)
    C3 0.0426(11) 0.0570(17) 0.0505(13) -0.0034(11) 0.0039(9) -0.0047(11)
    C4 0.0479(12) 0.0478(15) 0.0502(13) -0.0037(10) 0.0146(10) -0.0092(11)
    C5 0.0431(11) 0.0436(15) 0.0547(13) 0.0025(10) 0.0167(10) -0.0038(11)
    C6 0.0376(10) 0.0411(14) 0.0427(11) 0.0011(9) 0.0115(8) 0.0000(10)
    C7 0.0368(10) 0.0389(14) 0.0484(12) -0.0003(9) 0.0117(9) -0.0015(10)
    C8 0.0395(10) 0.0429(14) 0.0467(12) 0.0005(10) 0.0097(9) -0.0005(10)
    C9 0.0465(12) 0.0463(16) 0.0650(15) 0.0033(11) -0.0019(10) -0.0006(12)
    C10 0.0540(13) 0.0500(16) 0.0581(15) -0.0037(12) -0.0055(11) -0.0046(12)
    C11 0.0545(13) 0.0475(15) 0.0454(13) -0.0040(11) 0.0115(10) -0.0019(11)
    C12 0.0487(12) 0.0407(15) 0.0538(14) 0.0038(10) 0.0086(10) -0.0014(11)
    C13 0.0382(10) 0.0451(14) 0.0430(12) -0.0011(10) 0.0061(9) -0.0005(10)
    C14 0.039(2) 0.073(4) 0.067(3) -0.001(2) 0.007(2) -0.008(3)
    C15 0.116(4) 0.091(5) 0.083(4) 0.042(4) 0.021(3) 0.013(3)
    C14A 0.058(8) 0.085(14) 0.068(9) -0.009(8) 0.006(6) -0.020(7)
    C15A 0.089(11) 0.114(16) 0.137(16) 0.022(9) 0.046(10) -0.030(12)
    C16 0.0539(13) 0.074(2) 0.0739(18) -0.0028(13) -0.0099(13) -0.0210(16)
    C17 0.0611(16) 0.084(2) 0.109(2) -0.0023(15) 0.0243(16) -0.0150(19)
    C18 0.0865(17) 0.0548(18) 0.0527(15) -0.0111(14) 0.0029(13) -0.0077(12)
    C19 0.0829(18) 0.075(2) 0.092(2) -0.0107(16) 0.0089(16) 0.0116(17)
    C20 0.0777(16) 0.0508(17) 0.0700(17) -0.0048(13) 0.0216(13) -0.0173(13)
    C21 0.0750(17) 0.071(2) 0.0689(17) -0.0050(14) 0.0101(13) -0.0033(15)
    C22 0.0542(13) 0.0487(16) 0.0643(16) 0.0053(11) 0.0026(12) 0.0008(13)
    C23 0.0765(17) 0.0556(17) 0.0541(15) -0.0006(13) 0.0058(13) 0.0085(13)
    C24 0.0820(17) 0.071(2) 0.0526(15) -0.0097(15) 0.0179(13) 0.0046(14)
    C25 0.0563(13) 0.0583(17) 0.0585(15) 0.0003(12) 0.0206(11) 0.0047(13)
    C26 0.0426(11) 0.0405(14) 0.0485(13) -0.0011(9) 0.0069(9) -0.0037(10)
    C27 0.0421(11) 0.0428(14) 0.0529(14) -0.0006(10) 0.0048(9) 0.0013(11)
    C28 0.0363(11) 0.0513(15) 0.0580(14) 0.0023(10) 0.0086(10) -0.0027(11)
    C29 0.0540(13) 0.103(2) 0.0488(15) 0.0018(14) 0.0126(11) 0.0089(15)
    C30 0.0612(15) 0.114(3) 0.0668(17) -0.0129(16) 0.0209(13) -0.0303(17)
_geom_special_details
;
All e.s.d.'s (except the e.s.d. in the dihedral angle between two l.s. planes)
are estimated using the full covariance matrix. The cell e.s.d.'s are taken
into account individually in the estimation of e.s.d.'s in distances, angles
and torsion angles; correlations between e.s.d.'s in cell parameters are only
used when they are defined by crystal symmetry. An approximate (isotropic)
treatment of cell e.s.d.'s is used for estimating e.s.d.'s involving l.s.
planes.
;
loop_
    _geom_bond_atom_site_label_1
    _geom_bond_atom_site_label_2
    _geom_bond_site_symmetry_2
    _geom_bond_distance
    _geom_bond_publ_flag
    O1 C13 . 1.365(2) ?
    O1 C1 . 1.370(3) ?
    O2 C28 . 1.231(2) ?
    O3 C30 . 1.394(3) ?
    O3 H3O . 0.99(4) ?
    N1 C3 . 1.369(3) ?
    N1 C16 . 1.450(3) ?
    N1 C14A . 1.50(2) ?
    N1 C14 . 1.514(8) ?
    N2 C11 . 1.374(3) ?
    N2 C18 . 1.438(3) ?
    N2 C20 . 1.457(3) ?
    N3 C28 . 1.342(3) ?
    N3 N4 . 1.394(2) ?
    N3 C7 . 1.479(2) ?
    N4 C29 . 1.454(3) ?
    N4 H1N . 0.96(3) ?
    C1 C6 . 1.370(3) ?
    C1 C2 . 1.373(3) ?
    C2 C3 . 1.389(3) ?
    C2 H2A . 0.9300 ?
    C3 C4 . 1.392(3) ?
    C4 C5 . 1.365(3) ?
    C4 H4A . 0.9300 ?
    C5 C6 . 1.383(3) ?
    C5 H5A . 0.9300 ?
    C6 C7 . 1.504(3) ?
    C7 C8 . 1.503(3) ?
    C7 C26 . 1.517(3) ?
    C8 C13 . 1.365(3) ?
    C8 C9 . 1.389(3) ?
    C9 C10 . 1.355(3) ?
    C9 H9A . 0.9300 ?
    C10 C11 . 1.401(3) ?
    C10 H10A . 0.9300 ?
    C11 C12 . 1.382(3) ?
    C12 C13 . 1.375(3) ?
    C12 H12A . 0.9300 ?
    C14 C15 . 1.485(13) ?
    C14 H14A . 0.9700 ?
    C14 H14B . 0.9700 ?
    C15 H15A . 0.9600 ?
    C15 H15B . 0.9600 ?
    C15 H15C . 0.9600 ?
    C14A C15A . 1.48(4) ?
    C14A H14C . 0.9700 ?
    C14A H14D . 0.9700 ?
    C15A H15D . 0.9600 ?
    C15A H15E . 0.9600 ?
    C15A H15F . 0.9600 ?
    C16 C17 . 1.491(4) ?
    C16 H16A . 0.9700 ?
    C16 H16B . 0.9700 ?
    C17 H17A . 0.9600 ?
    C17 H17B . 0.9600 ?
    C17 H17C . 0.9600 ?
    C18 C19 . 1.496(4) ?
    C18 H18A . 0.9700 ?
    C18 H18B . 0.9700 ?
    C19 H19A . 0.9600 ?
    C19 H19B . 0.9600 ?
    C19 H19C . 0.9600 ?
    C20 C21 . 1.497(4) ?
    C20 H20A . 0.9700 ?
    C20 H20B . 0.9700 ?
    C21 H21A . 0.9600 ?
    C21 H21B . 0.9600 ?
    C21 H21C . 0.9600 ?
    C22 C23 . 1.375(3) ?
    C22 C27 . 1.376(3) ?
    C22 H22A . 0.9300 ?
    C23 C24 . 1.375(3) ?
    C23 H23A . 0.9300 ?
    C24 C25 . 1.370(3) ?
    C24 H24A . 0.9300 ?
    C25 C26 . 1.371(3) ?
    C25 H25A . 0.9300 ?
    C26 C27 . 1.368(3) ?
    C27 C28 . 1.468(3) ?
    C29 C30 . 1.501(4) ?
    C29 H29A . 0.9700 ?
    C29 H29B . 0.9700 ?
    C30 H30A . 0.9700 ?
    C30 H30B . 0.9700 ?
loop_
    _geom_angle_atom_site_label_1
    _geom_angle_atom_site_label_2
    _geom_angle_atom_site_label_3
    _geom_angle_site_symmetry_1
    _geom_angle_site_symmetry_3
    _geom_angle
    _geom_angle_publ_flag
    C13 O1 C1 . . 118.37(16) ?
    C30 O3 H3O . . 101(2) ?
    C3 N1 C16 . . 121.3(2) ?
    C3 N1 C14A . . 117.6(5) ?
    C16 N1 C14A . . 117.4(4) ?
    C3 N1 C14 . . 119.3(2) ?
    C16 N1 C14 . . 114.5(2) ?
    C14A N1 C14 . . 42.5(6) ?
    C11 N2 C18 . . 121.1(2) ?
    C11 N2 C20 . . 120.56(19) ?
    C18 N2 C20 . . 117.9(2) ?
    C28 N3 N4 . . 123.30(17) ?
    C28 N3 C7 . . 114.26(17) ?
    N4 N3 C7 . . 119.03(16) ?
    N3 N4 C29 . . 113.5(2) ?
    N3 N4 H1N . . 105.4(16) ?
    C29 N4 H1N . . 109.4(15) ?
    C6 C1 O1 . . 123.23(17) ?
    C6 C1 C2 . . 122.7(2) ?
    O1 C1 C2 . . 114.11(19) ?
    C1 C2 C3 . . 121.0(2) ?
    C1 C2 H2A . . 119.5 ?
    C3 C2 H2A . . 119.5 ?
    N1 C3 C2 . . 120.7(2) ?
    N1 C3 C4 . . 122.4(2) ?
    C2 C3 C4 . . 116.86(19) ?
    C5 C4 C3 . . 120.5(2) ?
    C5 C4 H4A . . 119.8 ?
    C3 C4 H4A . . 119.8 ?
    C4 C5 C6 . . 123.2(2) ?
    C4 C5 H5A . . 118.4 ?
    C6 C5 H5A . . 118.4 ?
    C1 C6 C5 . . 115.73(18) ?
    C1 C6 C7 . . 121.66(19) ?
    C5 C6 C7 . . 122.61(18) ?
    N3 C7 C8 . . 110.47(16) ?
    N3 C7 C6 . . 111.84(16) ?
    C8 C7 C6 . . 110.36(16) ?
    N3 C7 C26 . . 98.86(15) ?
    C8 C7 C26 . . 110.30(17) ?
    C6 C7 C26 . . 114.52(17) ?
    C13 C8 C9 . . 115.6(2) ?
    C13 C8 C7 . . 122.46(18) ?
    C9 C8 C7 . . 121.98(19) ?
    C10 C9 C8 . . 123.4(2) ?
    C10 C9 H9A . . 118.3 ?
    C8 C9 H9A . . 118.3 ?
    C9 C10 C11 . . 120.3(2) ?
    C9 C10 H10A . . 119.8 ?
    C11 C10 H10A . . 119.8 ?
    N2 C11 C12 . . 121.9(2) ?
    N2 C11 C10 . . 121.3(2) ?
    C12 C11 C10 . . 116.8(2) ?
    C13 C12 C11 . . 121.2(2) ?
    C13 C12 H12A . . 119.4 ?
    C11 C12 H12A . . 119.4 ?
    O1 C13 C8 . . 122.78(19) ?
    O1 C13 C12 . . 114.55(18) ?
    C8 C13 C12 . . 122.67(19) ?
    C15 C14 N1 . . 110.7(7) ?
    C15 C14 H14A . . 109.5 ?
    N1 C14 H14A . . 109.5 ?
    C15 C14 H14B . . 109.5 ?
    N1 C14 H14B . . 109.5 ?
    H14A C14 H14B . . 108.1 ?
    C14 C15 H15A . . 109.5 ?
    C14 C15 H15B . . 109.5 ?
    H15A C15 H15B . . 109.5 ?
    C14 C15 H15C . . 109.5 ?
    H15A C15 H15C . . 109.5 ?
    H15B C15 H15C . . 109.5 ?
    C15A C14A N1 . . 101.4(18) ?
    C15A C14A H14C . . 111.5 ?
    N1 C14A H14C . . 111.5 ?
    C15A C14A H14D . . 111.5 ?
    N1 C14A H14D . . 111.5 ?
    H14C C14A H14D . . 109.3 ?
    C14A C15A H15D . . 109.5 ?
    C14A C15A H15E . . 109.5 ?
    H15D C15A H15E . . 109.5 ?
    C14A C15A H15F . . 109.5 ?
    H15D C15A H15F . . 109.5 ?
    H15E C15A H15F . . 109.5 ?
    N1 C16 C17 . . 113.1(2) ?
    N1 C16 H16A . . 109.0 ?
    C17 C16 H16A . . 109.0 ?
    N1 C16 H16B . . 109.0 ?
    C17 C16 H16B . . 109.0 ?
    H16A C16 H16B . . 107.8 ?
    C16 C17 H17A . . 109.5 ?
    C16 C17 H17B . . 109.5 ?
    H17A C17 H17B . . 109.5 ?
    C16 C17 H17C . . 109.5 ?
    H17A C17 H17C . . 109.5 ?
    H17B C17 H17C . . 109.5 ?
    N2 C18 C19 . . 115.1(2) ?
    N2 C18 H18A . . 108.5 ?
    C19 C18 H18A . . 108.5 ?
    N2 C18 H18B . . 108.5 ?
    C19 C18 H18B . . 108.5 ?
    H18A C18 H18B . . 107.5 ?
    C18 C19 H19A . . 109.5 ?
    C18 C19 H19B . . 109.5 ?
    H19A C19 H19B . . 109.5 ?
    C18 C19 H19C . . 109.5 ?
    H19A C19 H19C . . 109.5 ?
    H19B C19 H19C . . 109.5 ?
    N2 C20 C21 . . 114.2(2) ?
    N2 C20 H20A . . 108.7 ?
    C21 C20 H20A . . 108.7 ?
    N2 C20 H20B . . 108.7 ?
    C21 C20 H20B . . 108.7 ?
    H20A C20 H20B . . 107.6 ?
    C20 C21 H21A . . 109.5 ?
    C20 C21 H21B . . 109.5 ?
    H21A C21 H21B . . 109.5 ?
    C20 C21 H21C . . 109.5 ?
    H21A C21 H21C . . 109.5 ?
    H21B C21 H21C . . 109.5 ?
    C23 C22 C27 . . 117.8(2) ?
    C23 C22 H22A . . 121.1 ?
    C27 C22 H22A . . 121.1 ?
    C24 C23 C22 . . 120.2(2) ?
    C24 C23 H23A . . 119.9 ?
    C22 C23 H23A . . 119.9 ?
    C25 C24 C23 . . 121.5(2) ?
    C25 C24 H24A . . 119.3 ?
    C23 C24 H24A . . 119.3 ?
    C24 C25 C26 . . 118.6(2) ?
    C24 C25 H25A . . 120.7 ?
    C26 C25 H25A . . 120.7 ?
    C27 C26 C25 . . 119.9(2) ?
    C27 C26 C7 . . 110.87(18) ?
    C25 C26 C7 . . 128.97(19) ?
    C26 C27 C22 . . 122.0(2) ?
    C26 C27 C28 . . 108.24(18) ?
    C22 C27 C28 . . 129.8(2) ?
    O2 C28 N3 . . 125.1(2) ?
    O2 C28 C27 . . 128.5(2) ?
    N3 C28 C27 . . 106.41(17) ?
    N4 C29 C30 . . 116.2(2) ?
    N4 C29 H29A . . 108.2 ?
    C30 C29 H29A . . 108.2 ?
    N4 C29 H29B . . 108.2 ?
    C30 C29 H29B . . 108.2 ?
    H29A C29 H29B . . 107.4 ?
    O3 C30 C29 . . 112.4(2) ?
    O3 C30 H30A . . 109.1 ?
    C29 C30 H30A . . 109.1 ?
    O3 C30 H30B . . 109.1 ?
    C29 C30 H30B . . 109.1 ?
    H30A C30 H30B . . 107.9 ?
loop_
    _geom_torsion_atom_site_label_1
    _geom_torsion_atom_site_label_2
    _geom_torsion_atom_site_label_3
    _geom_torsion_atom_site_label_4
    _geom_torsion_site_symmetry_1
    _geom_torsion_site_symmetry_2
    _geom_torsion_site_symmetry_3
    _geom_torsion_site_symmetry_4
    _geom_torsion
    _geom_torsion_publ_flag
    C28 N3 N4 C29 . . . . -98.3(2) ?
    C7 N3 N4 C29 . . . . 103.7(2) ?
    C13 O1 C1 C6 . . . . 9.6(3) ?
    C13 O1 C1 C2 . . . . -170.31(18) ?
    C6 C1 C2 C3 . . . . 0.7(4) ?
    O1 C1 C2 C3 . . . . -179.3(2) ?
    C16 N1 C3 C2 . . . . 175.4(2) ?
    C14A N1 C3 C2 . . . . -27.0(8) ?
    C14 N1 C3 C2 . . . . 21.6(5) ?
    C16 N1 C3 C4 . . . . -4.9(4) ?
    C14A N1 C3 C4 . . . . 152.7(8) ?
    C14 N1 C3 C4 . . . . -158.7(4) ?
    C1 C2 C3 N1 . . . . -178.6(2) ?
    C1 C2 C3 C4 . . . . 1.6(3) ?
    N1 C3 C4 C5 . . . . 177.9(2) ?
    C2 C3 C4 C5 . . . . -2.4(3) ?
    C3 C4 C5 C6 . . . . 0.9(3) ?
    O1 C1 C6 C5 . . . . 177.82(18) ?
    C2 C1 C6 C5 . . . . -2.2(3) ?
    O1 C1 C6 C7 . . . . -1.2(3) ?
    C2 C1 C6 C7 . . . . 178.74(19) ?
    C4 C5 C6 C1 . . . . 1.5(3) ?
    C4 C5 C6 C7 . . . . -179.54(19) ?
    C28 N3 C7 C8 . . . . -103.7(2) ?
    N4 N3 C7 C8 . . . . 56.2(2) ?
    C28 N3 C7 C6 . . . . 132.94(19) ?
    N4 N3 C7 C6 . . . . -67.2(2) ?
    C28 N3 C7 C26 . . . . 11.9(2) ?
    N4 N3 C7 C26 . . . . 171.83(17) ?
    C1 C6 C7 N3 . . . . 116.1(2) ?
    C5 C6 C7 N3 . . . . -62.9(3) ?
    C1 C6 C7 C8 . . . . -7.3(3) ?
    C5 C6 C7 C8 . . . . 173.74(18) ?
    C1 C6 C7 C26 . . . . -132.5(2) ?
    C5 C6 C7 C26 . . . . 48.6(3) ?
    N3 C7 C8 C13 . . . . -115.9(2) ?
    C6 C7 C8 C13 . . . . 8.3(3) ?
    C26 C7 C8 C13 . . . . 135.9(2) ?
    N3 C7 C8 C9 . . . . 64.7(3) ?
    C6 C7 C8 C9 . . . . -171.09(18) ?
    C26 C7 C8 C9 . . . . -43.6(3) ?
    C13 C8 C9 C10 . . . . 0.5(3) ?
    C7 C8 C9 C10 . . . . 179.9(2) ?
    C8 C9 C10 C11 . . . . -0.8(4) ?
    C18 N2 C11 C12 . . . . 176.2(2) ?
    C20 N2 C11 C12 . . . . 4.1(3) ?
    C18 N2 C11 C10 . . . . -6.1(3) ?
    C20 N2 C11 C10 . . . . -178.3(2) ?
    C9 C10 C11 N2 . . . . -176.6(2) ?
    C9 C10 C11 C12 . . . . 1.2(4) ?
    N2 C11 C12 C13 . . . . 176.4(2) ?
    C10 C11 C12 C13 . . . . -1.3(3) ?
    C1 O1 C13 C8 . . . . -8.6(3) ?
    C1 O1 C13 C12 . . . . 170.74(18) ?
    C9 C8 C13 O1 . . . . 178.64(18) ?
    C7 C8 C13 O1 . . . . -0.8(3) ?
    C9 C8 C13 C12 . . . . -0.6(3) ?
    C7 C8 C13 C12 . . . . 179.92(19) ?
    C11 C12 C13 O1 . . . . -178.19(19) ?
    C11 C12 C13 C8 . . . . 1.1(3) ?
    C3 N1 C14 C15 . . . . -98.4(4) ?
    C16 N1 C14 C15 . . . . 106.1(4) ?
    C14A N1 C14 C15 . . . . 1.5(7) ?
    C3 N1 C14A C15A . . . . 100.1(9) ?
    C16 N1 C14A C15A . . . . -101.4(9) ?
    C14 N1 C14A C15A . . . . -4.3(8) ?
    C3 N1 C16 C17 . . . . -79.7(3) ?
    C14A N1 C16 C17 . . . . 122.7(8) ?
    C14 N1 C16 C17 . . . . 75.3(4) ?
    C11 N2 C18 C19 . . . . -77.1(3) ?
    C20 N2 C18 C19 . . . . 95.2(3) ?
    C11 N2 C20 C21 . . . . 79.8(3) ?
    C18 N2 C20 C21 . . . . -92.5(3) ?
    C27 C22 C23 C24 . . . . -2.3(4) ?
    C22 C23 C24 C25 . . . . 2.8(4) ?
    C23 C24 C25 C26 . . . . -0.9(4) ?
    C24 C25 C26 C27 . . . . -1.4(4) ?
    C24 C25 C26 C7 . . . . 172.8(2) ?
    N3 C7 C26 C27 . . . . -9.7(2) ?
    C8 C7 C26 C27 . . . . 106.1(2) ?
    C6 C7 C26 C27 . . . . -128.69(19) ?
    N3 C7 C26 C25 . . . . 175.7(2) ?
    C8 C7 C26 C25 . . . . -68.6(3) ?
    C6 C7 C26 C25 . . . . 56.6(3) ?
    C25 C26 C27 C22 . . . . 1.8(3) ?
    C7 C26 C27 C22 . . . . -173.42(19) ?
    C25 C26 C27 C28 . . . . -179.9(2) ?
    C7 C26 C27 C28 . . . . 4.9(2) ?
    C23 C22 C27 C26 . . . . 0.1(3) ?
    C23 C22 C27 C28 . . . . -177.8(2) ?
    N4 N3 C28 O2 . . . . 10.5(3) ?
    C7 N3 C28 O2 . . . . 169.5(2) ?
    N4 N3 C28 C27 . . . . -168.71(18) ?
    C7 N3 C28 C27 . . . . -9.8(2) ?
    C26 C27 C28 O2 . . . . -176.5(2) ?
    C22 C27 C28 O2 . . . . 1.7(4) ?
    C26 C27 C28 N3 . . . . 2.8(2) ?
    C22 C27 C28 N3 . . . . -179.1(2) ?
    N3 N4 C29 C30 . . . . 53.9(3) ?
    N4 C29 C30 O3 . . . . 57.8(3) ?
loop_
    _geom_hbond_atom_site_label_D
    _geom_hbond_atom_site_label_H
    _geom_hbond_atom_site_label_A
    _geom_hbond_site_symmetry_A
    _geom_hbond_distance_DH
    _geom_hbond_distance_HA
    _geom_hbond_distance_DA
    _geom_hbond_angle_DHA
    O3 H3O O2 . 1.00(4) 1.79(4) 2.780(3) 172(4)
    N4 H1N O2 . 0.96(3) 2.45(2) 2.828(3) 103(2)
