# Supplementary material for: 3′,6′-Bis(diethyl­amino)-2-(2-hydroxy­ethyl­amino)spiro­[isoindoline-1,9′-xanthen]-3-one
Source: Acta Crystallogr Sect E Struct Rep Online. 2008 Jun 13;64(Pt 7):o1252. doi: 10.1107/S1600536808017108 (PMC2961713; doi:10.1107/S1600536808017108)
Supplement: Supplementary file 2 [file e-64-o1252-Isup2.hkl]

# 
# h,k,l, Fc-squared, Fo-squared, sigma(Fo-squared) and status flag 
# 
data_I
_shelx_title ' 1 in P2(1)/c' 
_shelx_refln_list_code          4 
_shelx_F_calc_maximum      316.90 
_exptl_crystal_F_000      1072.00 
_reflns_d_resolution_high  0.8409 
 
loop_ 
 _symmetry_equiv_pos_as_xyz 
 'x, y, z' 
 '-x, y+1/2, -z+1/2' 
 '-x, -y, -z' 
 'x, -y-1/2, z-1/2' 
 
_cell_length_a    12.2691 
_cell_length_b    12.2032 
_cell_length_c    18.4577 
_cell_angle_alpha  90.000 
_cell_angle_beta  108.127 
_cell_angle_gamma  90.000 
 
_shelx_F_squared_multiplier     1.000 
 
loop_ 
 _refln_index_h 
 _refln_index_k 
 _refln_index_l 
 _refln_F_squared_calc 
 _refln_F_squared_meas 
 _refln_F_squared_sigma 
 _refln_observed_status 
   2   0   0    30917.49    29633.63   1426.44 o 
   3   0   0      151.33      145.31     10.65 o 
   4   0   0     3320.95     3363.21    120.22 o 
   5   0   0     3996.73     3961.17    141.83 o 
   6   0   0      587.97      882.01     35.29 o 
   7   0   0       91.83       89.71      7.94 o 
   8   0   0      205.15      229.83     12.36 o 
   9   0   0        3.44        3.74      4.34 o 
  10   0   0      195.99      214.00     15.31 o 
  11   0   0      166.43      169.76     12.61 o 
  12   0   0        3.61        3.28      7.70 o 
  13   0   0        0.01        8.79      7.64 o 
   1   1   0      664.04      666.06     21.18 o 
   2   1   0     1335.56     1288.03     40.09 o 
   3   1   0    12895.92    12332.25    368.81 o 
   4   1   0      534.71      454.47     17.67 o 
   5   1   0        0.06        2.02      2.28 o 
   6   1   0        2.68        4.60      2.32 o 
   7   1   0      318.89      330.02     11.09 o 
   8   1   0       16.65       28.31      3.84 o 
   9   1   0      181.14      141.99      8.10 o 
  10   1   0       48.12       31.87      4.63 o 
  11   1   0      217.19      247.48     10.84 o 
  12   1   0       42.59       46.45      6.71 o 
  13   1   0       10.23       12.84      5.61 o 
   0   2   0        5.24        3.00      5.11 o 
   1   2   0     3349.08     3147.91     72.29 o 
   2   2   0     1539.72     1558.86     35.77 o 
   3   2   0     6602.61     6522.92    169.54 o 
   4   2   0      400.06      373.66     14.68 o 
   5   2   0      251.20      283.04     10.47 o 
   6   2   0      533.42      405.33     14.12 o 
   7   2   0      100.65       81.10      6.10 o 
   8   2   0       29.42       32.94      4.95 o 
   9   2   0        0.17        1.29      3.93 o 
  10   2   0      178.33      186.06     16.79 o 
  11   2   0      195.59      195.52     10.15 o 
  12   2   0       11.77        9.61      5.14 o 
  13   2   0       36.35       36.47      7.32 o 
   1   3   0     6282.49     6302.20    144.15 o 
   2   3   0      985.22      876.18     31.54 o 
   3   3   0     6491.74     6445.09    137.70 o 
   4   3   0       44.64       37.67      2.85 o 
   5   3   0        1.10        3.07      2.54 o 
   6   3   0      180.67      158.43      9.83 o 
   7   3   0      847.75      820.80     25.64 o 
   8   3   0       61.60       58.24      5.86 o 
   9   3   0      448.54      378.42     15.68 o 
  10   3   0      246.87      283.97     14.92 o 
  11   3   0       56.76       31.40      6.56 o 
  12   3   0       41.44       37.39      7.73 o 
  13   3   0        1.86        8.62      6.68 o 
   0   4   0       64.86      128.49     13.13 o 
   1   4   0        0.16        5.48      1.52 o 
   2   4   0       33.71       59.36     10.03 o 
   3   4   0     2767.46     2669.39     58.76 o 
   4   4   0     2633.86     2776.63     61.28 o 
   5   4   0       47.27       76.59      6.39 o 
   6   4   0      194.82      152.17      7.38 o 
   7   4   0        0.58        1.84      2.85 o 
   8   4   0      113.62      116.81     10.92 o 
   9   4   0      133.55      118.85     10.69 o 
  10   4   0      115.66      129.68     13.14 o 
  11   4   0      123.76      107.61      9.63 o 
  12   4   0        3.18        0.00      5.76 o 
  13   4   0       11.64        0.00      6.57 o 
   1   5   0      431.44      508.58     13.19 o 
   2   5   0     2490.80     2803.10     66.11 o 
   3   5   0     1385.35     1646.87     41.87 o 
   4   5   0       43.78       57.23      4.43 o 
   5   5   0       86.41       76.82      4.57 o 
   6   5   0       22.07       12.94      2.81 o 
   7   5   0        0.60        1.58      2.72 o 
   8   5   0        1.26        0.70      3.50 o 
   9   5   0      180.66      205.07     12.92 o 
  10   5   0        3.05       15.43      5.25 o 
  11   5   0      111.61       82.46     22.69 o 
  12   5   0        4.13        9.04      6.94 o 
  13   5   0        0.00        0.00      6.44 o 
   0   6   0       74.89       92.66      6.08 o 
   1   6   0       27.28       28.99     24.83 o 
   2   6   0        8.29        4.80      1.94 o 
   3   6   0        9.17        9.61      2.32 o 
   4   6   0      275.51      266.33      9.91 o 
   5   6   0      106.11      165.35      7.25 o 
   6   6   0       52.01       51.17      4.87 o 
   7   6   0      141.20      121.99      6.62 o 
   8   6   0        0.47        2.51      3.31 o 
   9   6   0       43.11       47.80      6.31 o 
  10   6   0        0.35        2.79      4.99 o 
  11   6   0       32.48       20.63     11.11 o 
  12   6   0        1.70       13.19      9.85 o 
   1   7   0       14.47        8.81      5.05 o 
   2   7   0     1469.26     1772.49     58.37 o 
   3   7   0       21.81       26.09      4.14 o 
   4   7   0       47.88       38.60      4.61 o 
   5   7   0       94.37       70.43      8.00 o 
   6   7   0        2.75        3.50      5.55 o 
   7   7   0       20.33       12.39      4.26 o 
   8   7   0      180.42      137.54     13.61 o 
   9   7   0      195.18      271.95     16.96 o 
  10   7   0        4.89        0.00      5.85 o 
  11   7   0        7.65        0.32      6.72 o 
  12   7   0        2.75        0.08      9.21 o 
   0   8   0       23.43       19.57      9.39 o 
   1   8   0      126.00      173.13     17.39 o 
   2   8   0        0.51        2.91      6.40 o 
   3   8   0        1.41        0.00     33.45 o 
   4   8   0        8.37        8.90      3.80 o 
   5   8   0       30.75       21.21      4.66 o 
   6   8   0       74.17       83.47     15.27 o 
   7   8   0     1011.10     1131.51     54.79 o 
   8   8   0     1006.63      985.74     49.68 o 
   9   8   0       25.72       11.14      8.09 o 
  10   8   0       18.40        9.44      7.92 o 
  11   8   0       15.97       18.67     13.63 o 
   1   9   0     2329.92     2368.16    127.26 o 
   2   9   0       25.46       31.04     35.69 o 
   3   9   0       15.78       32.46     10.14 o 
   4   9   0        0.29        9.22      5.44 o 
   5   9   0      316.57      358.12     81.17 o 
   6   9   0        0.03        0.00      5.01 o 
   7   9   0      532.83      590.89     27.15 o 
   8   9   0      170.32      136.63     16.78 o 
   9   9   0        5.19        1.15      7.44 o 
  10   9   0        7.25        0.40      6.66 o 
   0  10   0        1.32        0.00      7.14 o 
   1  10   0        0.50        0.00      4.75 o 
   2  10   0       10.70       15.66      6.51 o 
   3  10   0      266.33      340.78     49.00 o 
   4  10   0      478.73      484.21     60.74 o 
   5  10   0       27.86       48.27     18.52 o 
   6  10   0       94.72       95.10     98.66 o 
   7  10   0       27.76      153.90    361.96 o 
   8  10   0       34.73       50.78     11.73 o 
   9  10   0        1.45        8.76      9.19 o 
  10  10   0        5.86        3.33      8.72 o 
   1  11   0       50.43       61.59      9.88 o 
   2  11   0      331.05      385.62     27.51 o 
   3  11   0      419.46      374.05     52.44 o 
   4  11   0        1.38        5.07     32.22 o 
   5  11   0       47.83       49.64     27.29 o 
   6  11   0        4.57        0.00      8.24 o 
   7  11   0      112.81      125.49     23.59 o 
   8  11   0       31.00       34.44     12.15 o 
   9  11   0       21.30        6.20      9.41 o 
   0  12   0      108.87       87.72     26.75 o 
   1  12   0       15.13       25.00     11.88 o 
   2  12   0       13.92       11.42      9.37 o 
   3  12   0        5.22        3.28      8.73 o 
   4  12   0       52.09       31.83     23.42 o 
   5  12   0       65.34       32.75     11.59 o 
   6  12   0        7.33      377.83    475.61 o 
   7  12   0        4.28       13.78     11.83 o 
   1  13   0       35.75       29.52     13.34 o 
   2  13   0       28.39       20.09     11.36 o 
   3  13   0        0.43        0.00     13.60 o 
   4  13   0        3.64        9.24      9.13 o 
   5  13   0       25.73       47.43     17.37 o 
   6  13   0       10.94        0.00     11.29 o 
   0  14   0       12.46       18.30     27.55 o 
   1  14   0        0.00        0.00     15.95 o 
   2  14   0        5.23        0.00     14.16 o 
   3  14   0       18.47        0.00     11.39 o 
 -14   1   1        0.53        1.76      7.75 o 
 -13   1   1       11.80        4.55      5.18 o 
 -12   1   1       12.18       13.51      4.49 o 
 -11   1   1       71.61       82.53      6.61 o 
 -10   1   1       42.88       36.32      4.75 o 
  -9   1   1        0.51        0.78      3.39 o 
  -8   1   1        6.51        0.00      3.31 o 
  -7   1   1      237.30      266.77     10.93 o 
  -6   1   1       41.44       42.70      3.72 o 
  -5   1   1      282.17      296.22      9.57 o 
  -4   1   1       89.97      105.96      4.15 o 
  -3   1   1     2411.52     2404.71     52.00 o 
  -2   1   1       52.41       51.11      5.03 o 
  -1   1   1      912.12      907.55     22.16 o 
   0   1   1      189.41      189.56      7.02 o 
   1   1   1      572.54      469.03     14.72 o 
   2   1   1      867.58      939.34     26.57 o 
   3   1   1     1236.77     1233.14     30.60 o 
   4   1   1      290.31      240.30      7.19 o 
   5   1   1      202.36      195.16      6.59 o 
   6   1   1     1327.29     1409.65     32.74 o 
   7   1   1     1040.82     1025.40     25.06 o 
   8   1   1       10.44       12.72      3.06 o 
   9   1   1       11.56        7.88      3.56 o 
  10   1   1       83.82       74.29      6.15 o 
  11   1   1      128.41      122.02     12.23 o 
  12   1   1       25.36       10.85      5.15 o 
  13   1   1        9.67        6.62      5.71 o 
 -13   2   1        3.15        3.22      6.39 o 
 -12   2   1       22.92       20.90      6.30 o 
 -11   2   1       55.74       75.52      7.96 o 
 -10   2   1      557.80      551.35     21.80 o 
  -9   2   1      124.51      120.69     10.20 o 
  -8   2   1      231.74      256.57     10.90 o 
  -7   2   1       86.13       83.49      5.30 o 
  -6   2   1     1541.35     1614.42     36.92 o 
  -5   2   1        4.72        3.42      1.76 o 
  -4   2   1      880.38      884.85     23.11 o 
  -3   2   1      738.37      741.39     19.43 o 
  -2   2   1     6454.63     6399.91    151.18 o 
  -1   2   1     5521.30     5743.59    121.95 o 
   0   2   1    19967.82    19047.07    443.64 o 
   1   2   1     6772.41     7234.34    229.91 o 
   2   2   1     7654.44     7643.88    194.93 o 
   3   2   1      242.18      218.48     14.62 o 
   4   2   1      307.11      402.24     15.53 o 
   5   2   1     1550.15     1571.73     39.88 o 
   6   2   1      161.81      165.99      6.49 o 
   7   2   1      510.47      526.54     14.63 o 
   8   2   1      156.69      132.80      6.50 o 
   9   2   1      776.09      671.12     18.69 o 
  10   2   1       44.57       38.57      4.96 o 
  11   2   1      761.84      739.41     24.97 o 
  12   2   1        2.47        3.43      4.71 o 
  13   2   1        0.53        0.00      5.51 o 
 -13   3   1        0.12        0.23      6.10 o 
 -12   3   1       21.64       13.90      9.83 o 
 -11   3   1       44.82       33.94      6.79 o 
 -10   3   1       47.41       56.26      6.26 o 
  -9   3   1       44.84       41.99      4.51 o 
  -8   3   1       53.75       62.20      4.62 o 
  -7   3   1      195.14      177.39      7.08 o 
  -6   3   1      564.80      577.67     17.12 o 
  -5   3   1       37.03       33.31      3.38 o 
  -4   3   1       33.62       40.58      3.31 o 
  -3   3   1     4024.47     4012.10     86.33 o 
  -2   3   1      379.60      433.02     12.64 o 
  -1   3   1     3333.24     3260.07     68.56 o 
   0   3   1     6208.52     6508.58    139.19 o 
   1   3   1     6600.78     6854.54    146.24 o 
   2   3   1     2123.27     2120.38     65.62 o 
   3   3   1        3.93       10.88      5.69 o 
   4   3   1       55.47       78.07      6.28 o 
   5   3   1      338.51      402.16     16.84 o 
   6   3   1      164.40      144.16     12.18 o 
   7   3   1       21.33       14.92      4.34 o 
   8   3   1      265.64      243.04     20.50 o 
   9   3   1      365.45      358.53     12.21 o 
  10   3   1       58.99       60.29      8.05 o 
  11   3   1       78.93       74.77      7.57 o 
  12   3   1        8.44        9.71      5.40 o 
  13   3   1       22.41       24.32      6.83 o 
 -13   4   1        3.34        3.96      6.49 o 
 -12   4   1        1.54        4.41      6.00 o 
 -11   4   1       25.86       17.55      6.53 o 
 -10   4   1      243.40      269.02     12.93 o 
  -9   4   1       22.67       11.97      3.46 o 
  -8   4   1      122.84      113.38      6.12 o 
  -7   4   1      200.18      239.39     16.09 o 
  -6   4   1       45.09       37.43      3.95 o 
  -5   4   1      936.33      918.87     22.34 o 
  -4   4   1     2192.32     2392.36     53.14 o 
  -3   4   1      826.27      666.54     19.68 o 
  -2   4   1      253.76      375.26     11.45 o 
  -1   4   1      357.95      355.70     90.93 o 
   0   4   1     1962.26     1865.66     41.43 o 
   1   4   1      147.82      157.36      6.91 o 
   2   4   1       48.96       47.97      3.15 o 
   3   4   1     2151.01     2066.14     64.98 o 
   4   4   1      417.69      509.70     13.58 o 
   5   4   1        4.10        7.22      2.88 o 
   6   4   1      104.21      115.21      7.45 o 
   7   4   1       12.32       10.24      4.97 o 
   8   4   1       16.56       13.73      5.24 o 
   9   4   1        5.21        1.37      4.28 o 
  10   4   1       37.68       31.93      6.44 o 
  11   4   1       16.94       21.38      6.83 o 
  12   4   1        5.05       13.36      7.05 o 
  13   4   1       10.31       19.84      7.84 o 
 -13   5   1        1.99        8.02      6.76 o 
 -12   5   1       21.94       16.43      6.34 o 
 -11   5   1        5.38        0.00      4.67 o 
 -10   5   1      155.87      200.82     22.71 o 
  -9   5   1       17.98       26.64      6.74 o 
  -8   5   1        0.19        9.64      3.73 o 
  -7   5   1      338.83      368.12     11.73 o 
  -6   5   1      119.52      137.42      6.32 o 
  -5   5   1      172.14      282.92      9.58 o 
  -4   5   1      801.31      899.83     26.48 o 
  -3   5   1      400.05      437.06     12.01 o 
  -2   5   1     2474.20     2256.79     50.27 o 
  -1   5   1      305.26      269.30     28.88 o 
   0   5   1      574.47      695.60     17.15 o 
   1   5   1      321.23      359.17      9.98 o 
   2   5   1     1053.46     1229.46     30.53 o 
   3   5   1       80.54       93.94     11.37 o 
   4   5   1     1031.15     1169.34     33.48 o 
   5   5   1      353.32      455.24     13.31 o 
   6   5   1        8.22        0.48      2.38 o 
   7   5   1       85.76       59.45      6.07 o 
   8   5   1        2.78       13.73      6.32 o 
   9   5   1      348.54      136.81     24.65 o 
  10   5   1       10.62       18.46      6.53 o 
  11   5   1        5.83       12.50      8.15 o 
  12   5   1       12.30       14.98      7.47 o 
 -12   6   1       19.69       16.00      8.29 o 
 -11   6   1        7.17        6.41      5.95 o 
 -10   6   1       76.84       46.32     13.09 o 
  -9   6   1       26.78       25.05     12.86 o 
  -8   6   1       67.56      108.71      6.48 o 
  -7   6   1      222.74      272.63     13.15 o 
  -6   6   1        0.01        0.89      2.58 o 
  -5   6   1       67.08       51.19      4.83 o 
  -4   6   1       51.29       43.72      3.80 o 
  -3   6   1      441.22      633.56     17.48 o 
  -2   6   1      620.54      615.88     57.97 o 
  -1   6   1        2.43        4.57      1.94 o 
   0   6   1      576.57      628.19     72.78 o 
   1   6   1     3643.29     3800.60    112.73 o 
   2   6   1       13.14       10.76      3.58 o 
   3   6   1      347.95      297.17      9.44 o 
   4   6   1       87.77       71.11      9.80 o 
   5   6   1        4.88       14.66      3.16 o 
   6   6   1       11.63        6.55      2.76 o 
   7   6   1      680.73      669.06     19.87 o 
   8   6   1      243.77      291.04     12.81 o 
   9   6   1       69.33       71.99      8.86 o 
  10   6   1        1.39        0.00      6.86 o 
  11   6   1       17.97        5.56      8.00 o 
  12   6   1        2.23       10.03      9.01 o 
 -12   7   1        3.70       11.16      7.71 o 
 -11   7   1       12.95       18.20      6.73 o 
 -10   7   1      185.54      191.08     14.65 o 
  -9   7   1      115.72      134.39     12.22 o 
  -8   7   1      195.94      242.46     15.28 o 
  -7   7   1      122.90      119.50      8.17 o 
  -6   7   1       40.64       26.99      4.51 o 
  -5   7   1       11.50        0.00      2.62 o 
  -4   7   1       27.81       70.73     12.91 o 
  -3   7   1      332.63      393.46     32.80 o 
  -2   7   1      286.54      314.81     21.62 o 
  -1   7   1      358.57      337.43     17.94 o 
   0   7   1      848.45      921.68     26.19 o 
   2   7   1       26.32       27.65      4.44 o 
   3   7   1       36.53       66.29      5.78 o 
   4   7   1       11.89        8.34      3.42 o 
   5   7   1       78.10       59.83     10.47 o 
   6   7   1        0.31        6.61      5.62 o 
   7   7   1       19.33       39.60      8.78 o 
   8   7   1      349.83      464.74     21.49 o 
   9   7   1      225.96      207.88     18.45 o 
  10   7   1        0.34        0.00      8.68 o 
  11   7   1       32.69       44.08     15.88 o 
 -11   8   1       15.71       16.37      7.17 o 
 -10   8   1        6.51       12.56      6.84 o 
  -9   8   1       56.63       89.97     11.02 o 
  -8   8   1        5.90        6.77      6.06 o 
  -7   8   1        0.14        4.15      6.98 o 
  -6   8   1       88.13      100.03      9.78 o 
  -5   8   1       10.87        7.67      9.76 o 
  -4   8   1        3.85       10.45      9.26 o 
  -3   8   1       89.07      119.56     19.81 o 
  -2   8   1        4.83        0.00      3.82 o 
  -1   8   1        3.02        8.42      5.65 o 
   0   8   1       94.07      114.56      6.84 o 
   1   8   1      339.11      399.66     31.17 o 
   2   8   1       26.44       21.25     20.16 o 
   3   8   1       22.94       36.25      4.88 o 
   4   8   1       46.54       70.88      6.66 o 
   5   8   1       64.03      123.87      9.63 o 
   6   8   1       41.67       23.23      7.28 o 
   7   8   1      185.13      234.80     20.51 o 
   8   8   1        1.55        6.87      5.62 o 
   9   8   1        1.53        0.00      5.44 o 
  10   8   1       18.00       44.54      9.17 o 
  11   8   1        0.07        0.00      7.86 o 
 -11   9   1        4.23        4.81      8.13 o 
 -10   9   1       40.88       37.58     20.28 o 
  -9   9   1       16.22       14.32      8.43 o 
  -8   9   1        0.05       10.23      8.26 o 
  -7   9   1       11.89      391.47    391.75 o 
  -6   9   1       12.79       24.11     37.31 o 
  -5   9   1       19.48        3.34     10.19 o 
  -4   9   1        0.10        0.04     33.07 o 
  -3   9   1       11.43        7.27      4.96 o 
  -2   9   1       97.06      117.73      9.92 o 
  -1   9   1      365.77      320.09     38.35 o 
   0   9   1       28.90       39.77      7.13 o 
   1   9   1      253.78      349.95     21.49 o 
   2   9   1       55.34       51.18      7.38 o 
   3   9   1       38.15       20.23      9.43 o 
   4   9   1        4.06        0.00      3.81 o 
   5   9   1        0.61        0.00      3.70 o 
   6   9   1        1.79        0.33      4.23 o 
   7   9   1       10.52       31.15      9.45 o 
   8   9   1       13.78        0.00      7.16 o 
   9   9   1        0.02        0.00      6.18 o 
  10   9   1        1.85        9.92      7.20 o 
 -10  10   1        6.43        5.83      9.34 o 
  -9  10   1        0.18        0.70      8.33 o 
  -8  10   1        8.49        0.00      7.78 o 
  -7  10   1       43.52       22.87     28.93 o 
  -6  10   1       75.29       77.80     22.59 o 
  -5  10   1        5.20        5.66      7.77 o 
  -4  10   1      157.12      221.12     38.26 o 
  -3  10   1      422.20      397.70     41.63 o 
  -2  10   1      236.41      238.38     14.45 o 
  -1  10   1      408.89      441.28     22.22 o 
   0  10   1      372.72      437.28     24.62 o 
   1  10   1      463.72      554.10     28.49 o 
   2  10   1      267.96      244.35     26.57 o 
   3  10   1      123.63        1.75    110.75 o 
   4  10   1        6.75        0.43      5.42 o 
   5  10   1       82.44      352.34    351.12 o 
   6  10   1       45.68       50.90     13.71 o 
   7  10   1      112.45       96.36     26.86 o 
   8  10   1       41.36       24.75     10.76 o 
   9  10   1        2.76       12.59      9.58 o 
  -9  11   1       31.42       19.33     10.51 o 
  -8  11   1        4.17        0.37      8.96 o 
  -7  11   1        0.15       15.00     11.72 o 
  -6  11   1      104.74       60.29     18.83 o 
  -5  11   1      187.56      243.81     22.86 o 
  -4  11   1       34.64       30.88     11.98 o 
  -3  11   1       18.56        0.00      7.50 o 
  -2  11   1       89.72       98.98     15.47 o 
  -1  11   1       39.56       75.06     13.54 o 
   0  11   1      101.73      136.11     20.02 o 
   1  11   1      204.63      216.71     52.11 o 
   2  11   1        5.11       13.11      6.65 o 
   3  11   1       31.27       27.21     28.46 o 
   4  11   1       41.57       55.57     17.35 o 
   5  11   1        4.32        0.00     31.06 o 
   6  11   1       54.12      399.22    432.18 o 
   7  11   1        2.38       13.71     23.38 o 
   8  11   1        9.57        9.50      9.07 o 
  -7  12   1        3.27       21.45     10.87 o 
  -6  12   1       49.54       40.08     21.35 o 
  -5  12   1       24.17       24.80     11.51 o 
  -4  12   1      165.65      104.38     44.32 o 
  -3  12   1       19.53       15.35     10.22 o 
  -2  12   1       88.83       72.54     28.30 o 
  -1  12   1       15.35        9.03     12.68 o 
   0  12   1        1.60        3.23      6.43 o 
   1  12   1       11.30        5.84      6.53 o 
   2  12   1        1.48        0.00      8.06 o 
   3  12   1       70.85       31.37     15.87 o 
   4  12   1      111.66      134.19     50.76 o 
   5  12   1       14.52        4.76      8.43 o 
   6  12   1        2.42        0.28     65.26 o 
   7  12   1        0.26      286.97    470.66 o 
  -6  13   1        0.98        0.00     23.02 o 
  -5  13   1        1.59        0.20      9.47 o 
  -4  13   1       94.33      100.53     33.34 o 
  -3  13   1       30.60       23.32     11.21 o 
  -2  13   1       46.50       54.59     20.68 o 
  -1  13   1        1.93        6.89      9.87 o 
   0  13   1       14.54        1.66     10.15 o 
   1  13   1       31.07       22.71     20.54 o 
   2  13   1        0.16       11.32      9.59 o 
   3  13   1       13.32       17.74     10.39 o 
   4  13   1        1.82        8.81      9.85 o 
   5  13   1       67.68       55.14     47.58 o 
  -3  14   1        0.01       11.36     10.65 o 
  -2  14   1        0.21       14.03     10.99 o 
  -1  14   1        1.73        1.58     16.41 o 
   0  14   1        9.88        0.00     17.39 o 
   1  14   1        0.02       17.16     17.28 o 
   2  14   1        1.75        0.00     14.25 o 
   3  14   1        5.08        0.18     13.50 o 
 -14   0   2       26.61       21.48     11.86 o 
 -13   0   2      116.81      144.85     12.87 o 
 -12   0   2      243.19      249.47     15.76 o 
 -11   0   2      633.33      674.13     28.20 o 
 -10   0   2       30.44       29.30      6.30 o 
  -9   0   2      103.59      126.45     14.71 o 
  -8   0   2       46.37       37.29     11.30 o 
  -7   0   2     4796.79     4605.62    228.98 o 
  -6   0   2       13.14       19.89      5.79 o 
  -5   0   2     6255.87     5518.75    206.39 o 
  -4   0   2       18.89       28.39      3.88 o 
  -3   0   2    13674.27    13311.05    491.43 o 
  -2   0   2     3888.13     4272.62    128.42 o 
  -1   0   2     5234.71     5039.15    191.76 o 
   0   0   2       59.21       42.30      2.66 o 
   1   0   2    15450.61    15322.61    459.69 o 
   2   0   2     5103.82     5171.34    155.62 o 
   3   0   2      619.06      644.23     21.53 o 
   4   0   2     1912.20     1760.76     65.20 o 
   5   0   2     5385.89     5251.30    187.61 o 
   6   0   2      902.75      979.03     33.98 o 
   7   0   2      217.17      177.22     10.42 o 
   8   0   2       44.72       39.57      5.98 o 
   9   0   2      574.73      530.66     22.73 o 
  10   0   2       37.64       27.51      7.51 o 
  11   0   2      213.75      185.77     15.47 o 
  12   0   2      109.47      124.29     13.76 o 
  13   0   2       11.71       11.86     11.30 o 
 -14   1   2        0.08        8.96      9.99 o 
 -13   1   2       54.56       75.40     13.57 o 
 -12   1   2        1.89        1.56      4.76 o 
 -11   1   2      413.59      434.85     16.69 o 
 -10   1   2      162.59      209.27     11.07 o 
  -9   1   2       65.05       63.88      5.53 o 
  -8   1   2      810.50      792.71     22.68 o 
  -7   1   2      950.79      955.26     25.89 o 
  -6   1   2      119.22      119.36      5.09 o 
  -5   1   2      564.40      605.45     17.12 o 
  -4   1   2     2603.28     2109.95     46.36 o 
  -3   1   2     1205.34     1112.17     27.32 o 
  -2   1   2        0.04       12.97      4.10 o 
  -1   1   2     6059.84     6076.80    224.02 o 
   0   1   2    16173.06    14773.17    335.92 o 
   1   1   2     6661.23     6656.79    156.99 o 
   2   1   2      517.91      530.11     22.21 o 
   3   1   2      482.68      429.57     16.81 o 
   4   1   2      468.92      465.27     11.95 o 
   5   1   2      238.31      240.41     10.04 o 
   6   1   2      236.46      242.75      8.09 o 
   7   1   2       40.99       35.45      3.57 o 
   8   1   2      476.82      519.78     16.36 o 
   9   1   2      260.52      251.37     10.06 o 
  10   1   2        2.78        9.17      4.46 o 
  11   1   2        1.09        0.00      4.24 o 
  12   1   2        9.37        4.96      5.17 o 
  13   1   2       65.90       70.79     11.09 o 
 -14   2   2       14.07       11.18      8.91 o 
 -13   2   2       16.78       15.74      5.82 o 
 -12   2   2        7.71        6.44      5.22 o 
 -11   2   2       76.62       71.37      6.86 o 
 -10   2   2      471.91      507.77     17.37 o 
  -9   2   2       17.50       18.26      3.51 o 
  -8   2   2     1330.18     1371.45     32.70 o 
  -7   2   2       93.35       88.91      4.85 o 
  -6   2   2       57.31       46.09      5.02 o 
  -5   2   2      174.64      118.85      4.79 o 
  -4   2   2      158.92      150.70      6.92 o 
  -3   2   2     3815.57     3484.33     91.18 o 
  -2   2   2     1200.36     1209.19     29.77 o 
  -1   2   2     4848.69     4231.44    100.55 o 
   0   2   2     6641.01     6897.98    210.85 o 
   1   2   2      498.51      439.47     14.08 o 
   2   2   2    10365.45     9740.26    206.54 o 
   3   2   2       20.17       13.61      2.73 o 
   4   2   2     4771.88     4637.98    112.21 o 
   5   2   2      425.51      550.06     16.07 o 
   6   2   2      456.35      413.18     14.76 o 
   7   2   2       79.29      125.62      6.00 o 
   8   2   2      790.48      714.10     19.29 o 
   9   2   2      546.55      453.60     14.26 o 
  10   2   2      218.54      195.16     11.54 o 
  11   2   2       72.68       55.83      7.18 o 
  12   2   2       19.54       21.17      6.51 o 
  13   2   2       10.86        7.16      7.78 o 
 -13   3   2        4.45        5.05      6.35 o 
 -12   3   2       86.37       75.01      7.99 o 
 -11   3   2      177.37      203.25      9.44 o 
 -10   3   2      792.60      885.01     23.72 o 
  -9   3   2       49.27       43.37      4.34 o 
  -8   3   2        9.73        5.37      2.66 o 
  -7   3   2       16.49       11.38      3.32 o 
  -6   3   2     2301.08     2341.31     52.44 o 
  -5   3   2      217.54      188.63     11.63 o 
  -4   3   2      236.40      314.64      9.99 o 
  -3   3   2      345.33      276.32      9.94 o 
  -2   3   2    11549.74    11725.45    247.87 o 
  -1   3   2      280.97      281.55     10.62 o 
   0   3   2     5050.80     5440.73    148.79 o 
   1   3   2      957.19     1163.39     36.93 o 
   2   3   2     1208.24     1116.35     29.64 o 
   3   3   2     1095.05      972.41     30.44 o 
   4   3   2     1300.36     1245.65     30.96 o 
   5   3   2       57.09       72.13      4.76 o 
   6   3   2      231.66      228.58      9.81 o 
   7   3   2      973.24      965.81     27.13 o 
   8   3   2      179.02      134.84      8.39 o 
   9   3   2      216.26      215.40     12.19 o 
  10   3   2      276.79      241.55     14.88 o 
  11   3   2       89.60       84.42      9.33 o 
  12   3   2       35.73       28.90      6.66 o 
  13   3   2        0.01        2.55      5.14 o 
 -13   4   2        5.72        6.86      6.40 o 
 -12   4   2      145.35      129.22     11.18 o 
 -11   4   2       24.94       18.17      5.21 o 
 -10   4   2        0.03        0.89      4.03 o 
  -9   4   2        7.78        4.64      2.99 o 
  -8   4   2        0.06        0.00      2.51 o 
  -7   4   2       17.34       20.38      3.50 o 
  -6   4   2      460.96      439.71     22.31 o 
  -5   4   2      505.27      435.11     13.64 o 
  -4   4   2       45.60       61.44      3.58 o 
  -3   4   2      161.68      170.03      6.12 o 
  -2   4   2       12.04       28.82      8.00 o 
  -1   4   2      200.95      186.31     12.80 o 
   0   4   2        0.64       17.71      4.82 o 
   1   4   2        2.47        2.63      2.64 o 
   2   4   2        1.89       13.64      3.52 o 
   3   4   2     2202.23     2267.66     67.40 o 
   4   4   2       16.85       10.10      2.70 o 
   5   4   2      276.88      320.80     12.20 o 
   6   4   2      421.73      413.28     15.17 o 
   7   4   2      297.20      255.84     12.40 o 
   8   4   2        0.71        3.66      3.32 o 
   9   4   2     1208.74     1330.16     40.49 o 
  10   4   2      148.41      136.10      9.39 o 
  11   4   2       32.80       56.03      7.14 o 
  12   4   2       48.89       44.19      7.56 o 
 -13   5   2       15.26       18.21      7.12 o 
 -12   5   2       17.48       23.76      6.25 o 
 -11   5   2        5.73        5.51      5.19 o 
 -10   5   2        9.56       19.70      4.98 o 
  -9   5   2       30.79       18.43      5.46 o 
  -8   5   2      157.52      150.96      8.87 o 
  -7   5   2       18.54       16.14      3.63 o 
  -6   5   2      444.80      450.10     12.97 o 
  -5   5   2      396.52      423.91     12.71 o 
  -4   5   2        0.00        1.76      1.95 o 
  -3   5   2      847.00      905.89     23.15 o 
  -2   5   2      260.73      241.30      9.56 o 
  -1   5   2      748.39      757.11     20.39 o 
   0   5   2     1061.55     1044.89     66.65 o 
   1   5   2      106.63       98.70      6.91 o 
   2   5   2      979.29     1191.59     33.67 o 
   3   5   2      400.39      510.81     18.99 o 
   4   5   2       15.46       22.68      3.37 o 
   5   5   2      145.67      129.11     20.35 o 
   6   5   2      127.72       92.05     10.25 o 
   7   5   2        0.20        1.64      3.50 o 
   8   5   2      765.59      843.96     30.65 o 
   9   5   2      156.44      156.20     21.08 o 
  10   5   2       91.46       82.42     12.11 o 
  11   5   2        0.03        0.00      7.25 o 
  12   5   2        7.78        3.88      6.87 o 
 -12   6   2       70.89       49.42      8.51 o 
 -11   6   2        8.57       15.02      6.05 o 
 -10   6   2      181.21      214.17     34.46 o 
  -9   6   2      262.04      252.66     14.11 o 
  -8   6   2       61.76       79.99      9.55 o 
  -7   6   2      211.31      207.42     15.14 o 
  -6   6   2      110.68      105.90      5.71 o 
  -5   6   2       25.74       12.92      2.81 o 
  -4   6   2      287.31      303.01     19.24 o 
  -3   6   2      133.51      119.13     18.79 o 
  -2   6   2     1119.24     1234.78     29.16 o 
  -1   6   2       28.47       28.03      6.70 o 
   0   6   2     1622.23     1763.19     49.32 o 
   1   6   2       17.63       32.87      3.94 o 
   2   6   2      450.50      463.48     17.94 o 
   3   6   2        0.03        8.26      3.83 o 
   4   6   2        0.15        3.20      2.84 o 
   5   6   2      200.42      174.74      8.93 o 
   6   6   2      116.07      117.33      8.18 o 
   7   6   2        4.64        6.41      4.98 o 
   8   6   2       87.89       53.18     14.60 o 
   9   6   2      255.12      224.74     18.35 o 
  10   6   2       12.34       22.31      8.70 o 
  11   6   2       30.70       46.81     13.68 o 
  12   6   2       77.62      105.43     19.70 o 
 -12   7   2        7.66       11.04      7.11 o 
 -11   7   2       20.07       17.41      6.94 o 
 -10   7   2        0.02        6.82      6.38 o 
  -9   7   2      299.20      304.52     17.76 o 
  -8   7   2        9.76       13.24      4.77 o 
  -7   7   2       25.15       52.91      6.83 o 
  -6   7   2       59.66       57.48      7.76 o 
  -5   7   2        0.56        0.03      7.41 o 
  -4   7   2        0.26        0.19      5.41 o 
  -3   7   2      936.10     1089.24     31.20 o 
  -2   7   2       81.35      112.72      6.58 o 
  -1   7   2        0.09        1.60      7.39 o 
   0   7   2        5.54        1.37      2.91 o 
   1   7   2       74.10       94.87      6.60 o 
   2   7   2      189.06      170.67      8.97 o 
   3   7   2      220.71      204.17     10.34 o 
   4   7   2       27.56       28.75      7.12 o 
   5   7   2      197.30      261.92     17.51 o 
   6   7   2       29.40       53.33      7.39 o 
   7   7   2      987.58      930.70     36.51 o 
   8   7   2      637.97      804.99     30.84 o 
   9   7   2        3.92        5.19      9.25 o 
  10   7   2       10.72       15.22      8.64 o 
  11   7   2       11.11        0.00      7.38 o 
 -11   8   2       31.63       14.92      7.29 o 
 -10   8   2       95.13      130.98     12.21 o 
  -9   8   2      457.53      448.24     22.95 o 
  -8   8   2      127.30      119.25     11.63 o 
  -7   8   2       57.59       39.46     42.27 o 
  -6   8   2      296.34      312.30     46.00 o 
  -5   8   2      251.21      298.15     31.15 o 
  -4   8   2      346.15      463.02     41.99 o 
  -3   8   2      100.49      112.02     14.10 o 
  -2   8   2      308.89      343.49     21.23 o 
  -1   8   2      117.99      125.92     17.79 o 
   0   8   2       31.51       22.91     12.22 o 
   1   8   2        4.11        1.03      8.77 o 
   2   8   2        1.46        2.06      3.37 o 
   3   8   2       37.15       64.83      8.66 o 
   4   8   2        0.14        1.23      4.15 o 
   5   8   2      135.16      139.14     20.27 o 
   6   8   2       14.41       12.49      5.26 o 
   7   8   2      391.81      419.09     21.34 o 
   8   8   2      341.60      479.23     29.73 o 
   9   8   2       14.12       11.64      8.02 o 
  10   8   2       11.55        5.06      8.35 o 
  11   8   2        2.11        2.42      8.22 o 
 -11   9   2        1.87       11.96      7.93 o 
 -10   9   2        1.60       15.72      7.64 o 
  -9   9   2       15.64        3.95      7.62 o 
  -8   9   2      205.96      250.26     22.48 o 
  -7   9   2       59.31       35.23     15.31 o 
  -6   9   2        0.00        0.00     49.27 o 
  -5   9   2        9.73       12.21     20.04 o 
  -4   9   2      411.20      423.42     27.58 o 
  -3   9   2      297.17      286.59     19.37 o 
  -2   9   2       38.29       48.72      7.57 o 
  -1   9   2       21.81        8.31      5.33 o 
   0   9   2       14.58        9.17      5.53 o 
   1   9   2      221.42      147.47     82.35 o 
   2   9   2        9.82      243.17    276.51 o 
   3   9   2        3.45        0.00      3.33 o 
   4   9   2      126.85      113.25      8.13 o 
   5   9   2       67.60       40.35      6.11 o 
   6   9   2      294.13      382.55     19.59 o 
   7   9   2      132.72       80.98     24.08 o 
   8   9   2        0.01        0.00      6.04 o 
   9   9   2        9.73       20.65      7.77 o 
  10   9   2        0.58       10.62      9.04 o 
 -10  10   2        1.05        9.39      9.47 o 
  -9  10   2       19.90       20.24      9.85 o 
  -8  10   2      202.49      221.46     41.14 o 
  -7  10   2      277.94      336.41     26.17 o 
  -6  10   2      136.84      185.54     31.45 o 
  -5  10   2      249.55      209.35     20.23 o 
  -4  10   2      396.10      421.14     41.98 o 
  -3  10   2     1005.51     1058.42     46.31 o 
  -2  10   2       83.46       64.10     12.38 o 
  -1  10   2       62.58       63.05      8.65 o 
   0  10   2      743.74      795.52     48.72 o 
   1  10   2      596.75      689.12    114.33 o 
   2  10   2       20.77       10.41      9.08 o 
   3  10   2       19.42      305.27    319.00 o 
   4  10   2       14.12       17.24      9.97 o 
   5  10   2       75.21       72.11     15.29 o 
   6  10   2       14.40       16.30      8.84 o 
   7  10   2        0.37        1.47      8.06 o 
   8  10   2       18.71       38.76     11.73 o 
   9  10   2        3.70        0.00      8.18 o 
  -9  11   2        9.41       12.70      9.53 o 
  -8  11   2       97.21       59.29     23.29 o 
  -7  11   2        0.04        5.51      8.77 o 
  -6  11   2       25.44       40.62     11.46 o 
  -5  11   2       88.89       82.91     16.92 o 
  -4  11   2       89.31       83.54     13.27 o 
  -3  11   2       11.70        4.19      8.16 o 
  -2  11   2       57.40       78.04     13.29 o 
  -1  11   2      132.27      111.85     14.94 o 
   0  11   2        0.27        1.77      6.16 o 
   1  11   2      346.82      381.30     21.16 o 
   2  11   2       54.46       35.82     45.21 o 
   3  11   2      144.71      115.91     20.19 o 
   4  11   2      117.98       91.11     24.58 o 
   5  11   2       71.64       95.72     14.73 o 
   6  11   2        6.05        0.00      7.84 o 
   7  11   2        7.88        0.00      8.40 o 
   8  11   2        1.19        0.00      7.84 o 
  -8  12   2       12.13        8.62     11.87 o 
  -7  12   2       16.65       24.87     11.02 o 
  -6  12   2       14.23       29.92     11.46 o 
  -5  12   2       65.45       49.57     12.19 o 
  -4  12   2       15.82       23.75     10.10 o 
  -3  12   2       56.96       53.19     18.70 o 
  -2  12   2        0.19        0.00      8.48 o 
  -1  12   2       65.68       46.99     21.20 o 
   0  12   2        5.01        0.00      7.94 o 
   1  12   2       37.28       38.20      8.68 o 
   2  12   2        4.67        0.00      6.51 o 
   3  12   2        2.78      462.91    452.82 o 
   4  12   2       35.29       21.29     25.60 o 
   5  12   2        3.51        0.00     46.79 o 
   6  12   2        0.33        4.13     16.44 o 
   7  12   2        3.88      205.17    426.11 o 
  -6  13   2        5.21        9.42     11.30 o 
  -5  13   2        0.05        0.00     10.47 o 
  -4  13   2        1.35        6.37      9.42 o 
  -3  13   2        8.32       11.16     10.17 o 
  -2  13   2        0.42        2.04      9.29 o 
  -1  13   2       44.40       92.68     15.62 o 
   0  13   2       51.63       48.10     23.46 o 
   1  13   2       41.38       18.37     17.34 o 
   2  13   2       39.76       20.93     20.87 o 
   3  13   2       13.55        3.42      9.90 o 
   4  13   2        5.26        0.00      9.35 o 
   5  13   2        3.14        2.99     49.49 o 
  -3  14   2        0.67        0.00     10.23 o 
  -2  14   2        4.20        0.00     11.04 o 
  -1  14   2       17.97       25.33     12.90 o 
   0  14   2        0.10        0.00     17.84 o 
   1  14   2       31.44        8.45     13.99 o 
   2  14   2       13.67        2.97     15.74 o 
   3  14   2        0.03        7.66     28.76 o 
 -14   1   3       52.77       52.19     10.68 o 
 -13   1   3        2.60        1.28      5.18 o 
 -12   1   3       12.20       14.74      5.50 o 
 -11   1   3      258.11      258.99     12.38 o 
 -10   1   3      611.00      630.68     22.15 o 
  -9   1   3       21.16       21.01      4.14 o 
  -8   1   3     1259.67     1396.50     33.05 o 
  -7   1   3      116.42      138.22      5.81 o 
  -6   1   3     1705.56     1799.06     40.64 o 
  -5   1   3      401.98      409.75     12.02 o 
  -4   1   3      473.45      442.12     14.11 o 
  -3   1   3      767.13      726.97     27.53 o 
  -2   1   3     1764.67     1541.88     41.74 o 
  -1   1   3     3223.31     2774.93     71.19 o 
   0   1   3      832.35      697.88     18.98 o 
   1   1   3        4.47        6.89      1.61 o 
   2   1   3     3585.49     2880.10     78.17 o 
   3   1   3     1732.69     1651.76     40.74 o 
   4   1   3     2875.28     3122.99     68.11 o 
   5   1   3      680.21      721.44     18.00 o 
   6   1   3      317.59      321.28      9.92 o 
   7   1   3      268.45      206.77      7.92 o 
   8   1   3      337.93      320.74     11.98 o 
   9   1   3       27.96       43.16      7.48 o 
  10   1   3        2.23        3.43      4.11 o 
  11   1   3      158.46      141.44      9.90 o 
  12   1   3       47.70       55.51      7.51 o 
  13   1   3        1.92        2.45      7.10 o 
 -14   2   3       63.13       76.29     17.52 o 
 -13   2   3       35.12       33.10      9.24 o 
 -12   2   3       25.68       29.77      6.59 o 
 -11   2   3        6.34        4.63      3.90 o 
 -10   2   3       73.15       66.07      6.22 o 
  -9   2   3      648.70      698.62     18.95 o 
  -8   2   3      143.64      141.80      6.46 o 
  -7   2   3      738.99      782.69     19.77 o 
  -6   2   3      155.00      128.46      5.35 o 
  -5   2   3     1311.91     1225.40     28.18 o 
  -4   2   3     2155.34     2272.29     49.76 o 
  -3   2   3      837.67      674.51     15.77 o 
  -2   2   3     4164.80     4254.34    114.12 o 
  -1   2   3     1340.30     1502.01     39.84 o 
   0   2   3     7265.34     7029.66    160.24 o 
   1   2   3     1049.99     1010.67     22.97 o 
   2   2   3     2274.91     2119.00     66.23 o 
   3   2   3      160.31      252.90      7.56 o 
   4   2   3     1617.54     1795.82     58.06 o 
   5   2   3      711.87      769.48     21.32 o 
   6   2   3        8.04        6.45      2.35 o 
   7   2   3      244.63      234.91      8.55 o 
   8   2   3      354.05      318.40     10.87 o 
   9   2   3        3.42        6.70      4.09 o 
  10   2   3      198.46      168.58     10.21 o 
  11   2   3        1.70        6.00      5.29 o 
  12   2   3       42.91       41.64      7.16 o 
 -14   3   3       18.00       25.55      9.09 o 
 -13   3   3        4.56        8.00      6.54 o 
 -12   3   3        1.58        0.00      4.66 o 
 -11   3   3       19.43       14.93      5.36 o 
 -10   3   3       17.77       27.59      4.39 o 
  -9   3   3       17.38       20.39      3.74 o 
  -8   3   3      254.11      261.48      9.29 o 
  -7   3   3      201.37      262.82      8.84 o 
  -6   3   3      137.84      119.34      5.30 o 
  -5   3   3      106.55       89.40      4.25 o 
  -4   3   3       71.69      691.88    180.89 o 
  -3   3   3        5.18       10.71      2.52 o 
  -2   3   3     2173.96     1886.67     46.10 o 
  -1   3   3      762.46      601.92     15.98 o 
   0   3   3     5453.97     5428.47    167.29 o 
   1   3   3     9583.05     9063.74    231.87 o 
   2   3   3      374.41      340.14      9.51 o 
   3   3   3      167.68      173.69     14.96 o 
   4   3   3       99.03      105.48      6.62 o 
   5   3   3       54.55       63.33      7.52 o 
   6   3   3      266.63      273.11     10.30 o 
   7   3   3      196.29      184.80     16.56 o 
   8   3   3      750.89      657.87     18.35 o 
   9   3   3      539.64      566.61     24.95 o 
  10   3   3      192.97      195.24     11.18 o 
  11   3   3      123.99      114.84      9.33 o 
  12   3   3        0.34        2.99      5.21 o 
 -13   4   3        0.42        0.00      5.40 o 
 -12   4   3        2.50        0.82      5.00 o 
 -11   4   3       40.38       39.27      6.16 o 
 -10   4   3     1016.48     1047.78     32.88 o 
  -9   4   3       27.62       32.58      4.16 o 
  -8   4   3      241.99      249.90      9.13 o 
  -7   4   3      929.47      978.48     24.38 o 
  -6   4   3      103.48      119.70      6.19 o 
  -5   4   3     1133.41     1121.70     29.96 o 
  -4   4   3        5.10       18.32      5.37 o 
  -3   4   3      423.70      410.91     12.31 o 
  -2   4   3      444.99      375.13     31.66 o 
  -1   4   3      310.26      251.73     10.96 o 
   0   4   3     4221.57     4455.96    123.32 o 
   1   4   3     6764.21     6901.46    183.12 o 
   2   4   3     5890.23     6063.51    139.21 o 
   3   4   3     1466.15     1412.70     49.58 o 
   4   4   3       39.64       58.92      6.27 o 
   5   4   3        1.73        0.00      2.31 o 
   6   4   3      368.14      395.34     12.87 o 
   7   4   3        2.35        0.00      2.49 o 
   8   4   3      241.41      261.04     12.31 o 
   9   4   3     1141.97     1130.19     40.23 o 
  10   4   3        7.57        1.16      4.69 o 
  11   4   3        3.01        0.00      4.64 o 
  12   4   3       11.19        9.21      6.40 o 
 -13   5   3       36.38       32.03      7.26 o 
 -12   5   3       26.96       23.92      6.12 o 
 -11   5   3       38.55       28.45      5.99 o 
 -10   5   3        1.43        0.45      3.92 o 
  -9   5   3      552.43      658.10     22.75 o 
  -8   5   3        0.03        0.00      4.37 o 
  -7   5   3      312.56      285.75     11.02 o 
  -6   5   3        4.44        5.40      2.74 o 
  -5   5   3        0.01        0.00      1.94 o 
  -3   5   3        3.18        2.95      1.88 o 
  -2   5   3      809.29      833.83     20.20 o 
  -1   5   3        1.93        6.31      2.60 o 
   0   5   3     1022.77     1203.74     31.79 o 
   1   5   3     7254.78     7805.56    241.39 o 
   2   5   3      520.06      663.97     18.88 o 
   3   5   3     1501.97     1651.41     43.95 o 
   4   5   3        0.27        3.21      2.38 o 
   5   5   3      208.57      225.52      9.42 o 
   6   5   3        0.88        0.97      2.53 o 
   7   5   3      473.83      550.30     19.10 o 
   8   5   3      140.27      138.56      9.23 o 
   9   5   3        7.33        0.00      4.78 o 
  10   5   3       55.54       70.27      8.96 o 
  11   5   3        0.49        0.00      6.80 o 
  12   5   3       16.13       13.21      8.06 o 
 -13   6   3       30.21       29.34      7.20 o 
 -12   6   3       17.39       27.21      6.73 o 
 -11   6   3       40.88       45.72      8.42 o 
 -10   6   3      149.20      149.26     15.66 o 
  -9   6   3        6.40        7.87      5.36 o 
  -8   6   3       14.81        5.71      5.90 o 
  -7   6   3        6.73        9.07      3.75 o 
  -6   6   3      231.47      298.80     44.20 o 
  -5   6   3      175.45      166.07     60.23 o 
  -4   6   3      509.08      529.53     14.45 o 
  -3   6   3     1603.54     1617.34     43.86 o 
  -2   6   3       20.62       13.02      4.17 o 
  -1   6   3      161.89      197.34      8.28 o 
   0   6   3      103.10      112.32      6.26 o 
   1   6   3        0.46        8.33      3.25 o 
   2   6   3      170.87      168.88     13.10 o 
   3   6   3      335.21      328.14     15.95 o 
   4   6   3       21.98       24.48      6.22 o 
   5   6   3      142.14      133.25      8.36 o 
   6   6   3        7.55       17.74      5.23 o 
   7   6   3      118.92      116.38     17.49 o 
   8   6   3      142.46      119.55     11.30 o 
   9   6   3        0.11        0.00      5.11 o 
  10   6   3       22.71       30.09     16.58 o 
  11   6   3       53.87       48.48     11.47 o 
 -12   7   3       17.26        6.49      6.74 o 
 -11   7   3        3.46       13.99      6.71 o 
 -10   7   3       32.10       37.68     11.09 o 
  -9   7   3        2.07        1.99      4.45 o 
  -8   7   3      200.00      163.63      9.52 o 
  -7   7   3       50.79       33.29      5.02 o 
  -6   7   3        1.18        0.00      5.64 o 
  -5   7   3        2.47        0.00      4.34 o 
  -4   7   3        3.11        6.94      2.67 o 
  -3   7   3     3026.96     3112.77     84.27 o 
  -2   7   3      672.91      832.18     25.65 o 
  -1   7   3        0.08        0.00      2.74 o 
   0   7   3      247.82      246.38     10.13 o 
   1   7   3        0.15        2.61      3.26 o 
   2   7   3       82.97       96.54     10.96 o 
   3   7   3       67.84       49.82      6.16 o 
   4   7   3        9.87        3.57      3.87 o 
   5   7   3       28.39       44.72      6.70 o 
   6   7   3      192.71      236.91     32.45 o 
   7   7   3      276.92      343.35     21.61 o 
   8   7   3        8.65       38.35     18.30 o 
   9   7   3       10.01       28.53      9.29 o 
  10   7   3       15.54       12.97      8.78 o 
  11   7   3        8.50        0.00      9.43 o 
 -12   8   3       33.10       30.46     10.77 o 
 -11   8   3        3.06        0.00      6.39 o 
 -10   8   3      122.28      141.97     13.73 o 
  -9   8   3      131.19      180.25     23.37 o 
  -8   8   3      210.83      276.67     17.05 o 
  -7   8   3       17.49       24.62      6.37 o 
  -6   8   3       64.62       52.08     18.53 o 
  -5   8   3        8.07        0.00      3.34 o 
  -4   8   3       40.86       23.00      7.68 o 
  -3   8   3       23.37       33.74      5.48 o 
  -2   8   3       95.60      114.14      6.96 o 
  -1   8   3      447.48      479.12     38.95 o 
   0   8   3        0.61        0.00     12.51 o 
   1   8   3      405.25      435.39     25.27 o 
   2   8   3      106.91      167.58     11.42 o 
   3   8   3       50.00       54.32      5.90 o 
   4   8   3       63.31       50.47     13.30 o 
   5   8   3       34.14       57.59      7.26 o 
   6   8   3       55.61       44.10      9.22 o 
   7   8   3       29.79       38.84     15.34 o 
   8   8   3        2.98       21.58      8.49 o 
   9   8   3       95.33       94.09     13.61 o 
  10   8   3        2.92        4.10      8.72 o 
 -11   9   3        0.50        5.25      8.70 o 
 -10   9   3       64.49       23.69     14.94 o 
  -9   9   3        9.04        0.00      8.29 o 
  -8   9   3       25.58       37.38     14.61 o 
  -7   9   3       92.17      111.55     14.22 o 
  -6   9   3        0.10        0.00      6.84 o 
  -5   9   3      135.85      181.51     16.43 o 
  -4   9   3      188.82      185.74     22.08 o 
  -3   9   3      423.14      484.18     34.99 o 
  -2   9   3      320.23      300.84     26.07 o 
  -1   9   3      337.24      397.76     51.31 o 
   0   9   3      306.30      366.99     46.32 o 
   1   9   3       14.78       14.96      4.38 o 
   2   9   3       46.75       55.07      6.85 o 
   3   9   3       36.19       48.26      7.66 o 
   4   9   3       25.70        1.87      6.61 o 
   5   9   3        0.77        2.42      7.20 o 
   6   9   3        6.51        6.57      5.41 o 
   7   9   3       37.78       31.11      8.04 o 
   8   9   3       41.72       58.15      9.77 o 
   9   9   3        0.55        0.00      7.22 o 
  10   9   3       19.38        4.87      9.08 o 
 -10  10   3       51.15       51.05     25.81 o 
  -9  10   3       19.29       29.56     10.78 o 
  -8  10   3        8.19        3.65      8.94 o 
  -7  10   3        0.08        9.92      8.47 o 
  -6  10   3       79.81       65.11     20.94 o 
  -5  10   3       83.06      131.57     25.22 o 
  -4  10   3      248.42      259.49     41.93 o 
  -3  10   3      101.61       82.36     12.59 o 
  -2  10   3      108.50      117.07     14.30 o 
  -1  10   3       12.27       14.32      8.09 o 
   0  10   3       57.06       28.82     14.97 o 
   1  10   3       41.34       42.44      7.35 o 
   2  10   3       37.17       52.91      8.18 o 
   3  10   3      229.47      262.63     30.02 o 
   4  10   3      266.73      259.67     24.36 o 
   5  10   3        0.60        0.00      5.55 o 
   6  10   3       16.09       24.35     17.48 o 
   7  10   3       99.09       64.69     12.23 o 
   8  10   3        8.27        6.88      9.50 o 
   9  10   3        4.26        9.97      8.72 o 
  -9  11   3        0.47       12.38     11.43 o 
  -8  11   3       12.02       31.53     11.49 o 
  -7  11   3       22.30       25.76     10.88 o 
  -6  11   3        0.53        3.29      8.62 o 
  -5  11   3       45.15       51.18     19.87 o 
  -4  11   3       38.50       20.83     12.55 o 
  -3  11   3      169.07      234.42     22.53 o 
  -2  11   3       29.24        1.55      7.84 o 
  -1  11   3        3.73        0.00      7.69 o 
   0  11   3      354.33      458.64     60.98 o 
   1  11   3      142.37      196.13     15.64 o 
   2  11   3      175.02      130.76     85.37 o 
   3  11   3      137.44      153.26     13.36 o 
   4  11   3       25.89       15.65      7.04 o 
   5  11   3        0.08        0.00      6.86 o 
   6  11   3        4.61        4.60      8.27 o 
   7  11   3       38.42       31.78     20.35 o 
   8  11   3        3.18        3.62      9.45 o 
  -8  12   3        0.04        0.00     11.35 o 
  -7  12   3       28.92       10.65     10.07 o 
  -6  12   3      158.53      204.33     23.07 o 
  -5  12   3       60.17       31.20     15.25 o 
  -4  12   3       28.84       25.71     11.12 o 
  -3  12   3       29.93        1.64      8.52 o 
  -2  12   3        0.00        2.68      8.78 o 
  -1  12   3       36.94       18.30     13.12 o 
   0  12   3       99.07       87.93     14.15 o 
   1  12   3       13.84       11.41      9.93 o 
   2  12   3      175.40       78.85    122.94 o 
   3  12   3        0.20        5.23     11.24 o 
   4  12   3       24.58       17.25      9.38 o 
   5  12   3       15.20      557.13    459.64 o 
   6  12   3        1.88        1.12     17.60 o 
  -6  13   3       13.35       25.49     10.90 o 
  -5  13   3       33.35       31.33     17.91 o 
  -4  13   3      118.29      118.06     47.29 o 
  -3  13   3       24.02       20.30     11.78 o 
  -2  13   3        1.42        0.00     10.06 o 
  -1  13   3        6.24        8.01      9.76 o 
   0  13   3        0.02        6.24      9.20 o 
   1  13   3        8.31        0.00      8.66 o 
   2  13   3        5.32        0.00     15.25 o 
   3  13   3        9.53      226.08    480.46 o 
   4  13   3        8.65      305.74    475.42 o 
   5  13   3        2.46        0.10     23.78 o 
  -3  14   3        0.92        5.98     11.27 o 
  -2  14   3        7.20        0.00     11.23 o 
  -1  14   3       25.07       10.25     12.20 o 
   0  14   3        1.20        0.00     10.38 o 
   1  14   3       33.42       34.38     48.84 o 
   2  14   3        2.57        0.00     24.93 o 
 -14   0   4        4.43        9.61     10.80 o 
 -13   0   4      394.73      356.21     34.13 o 
 -12   0   4      144.76      204.45     19.35 o 
 -11   0   4      716.37      695.98     37.06 o 
 -10   0   4      166.38      207.39     23.81 o 
  -9   0   4       34.48       27.08      7.94 o 
  -8   0   4        0.28        6.26      3.82 o 
  -7   0   4     1691.06     1378.44     52.71 o 
  -6   0   4      302.58      390.96     17.50 o 
  -5   0   4      735.33      739.80     25.07 o 
  -4   0   4     2312.77     2103.68     65.13 o 
  -3   0   4    12874.17    12837.77    383.46 o 
  -2   0   4   100426.68    91561.39   2719.56 o 
  -1   0   4      208.50      174.02      9.53 o 
   0   0   4    10845.70     9875.21    295.72 o 
   1   0   4        1.95        7.36      5.33 o 
   2   0   4     1933.29     2156.97     78.82 o 
   3   0   4      877.01     1078.38     43.81 o 
   4   0   4      204.52      178.11      8.94 o 
   5   0   4      108.27      138.04      8.37 o 
   6   0   4      104.67       86.28      7.09 o 
   7   0   4      139.92      129.64     16.78 o 
   8   0   4       60.35       60.65     17.32 o 
   9   0   4      128.57      106.59     11.38 o 
  10   0   4      133.82      139.90     13.52 o 
  11   0   4        6.96       11.88      7.68 o 
  12   0   4       54.07       56.95     14.57 o 
 -14   1   4        3.76        1.49      8.01 o 
 -13   1   4        9.18        4.46      5.33 o 
 -12   1   4      325.04      383.60     14.08 o 
 -11   1   4        0.60        3.62      3.79 o 
 -10   1   4        0.27        0.00      4.16 o 
  -9   1   4        2.39        3.74      2.92 o 
  -8   1   4      578.77      597.06     17.92 o 
  -7   1   4       82.05       80.45      5.03 o 
  -6   1   4       98.97       81.54      6.01 o 
  -5   1   4      281.38      187.62      7.40 o 
  -4   1   4      243.96      145.90      5.71 o 
  -3   1   4     1707.80     1896.09     45.46 o 
  -2   1   4    15266.42    15111.92    349.08 o 
  -1   1   4    17517.53    16719.62    423.89 o 
   0   1   4     3048.88     2965.45     68.39 o 
   1   1   4     3548.84     3581.86     76.98 o 
   2   1   4      469.86      349.01      9.20 o 
   3   1   4      169.06      105.40      4.56 o 
   4   1   4     4756.96     5009.94    108.03 o 
   5   1   4     1004.87     1073.22     25.57 o 
   6   1   4      390.60      355.39     10.76 o 
   7   1   4       57.16       49.08      4.78 o 
   8   1   4      439.67      359.72     14.24 o 
   9   1   4      302.17      334.39     14.12 o 
  10   1   4      164.78      155.52     10.04 o 
  11   1   4       26.78       36.35      7.20 o 
  12   1   4        8.74       14.33      5.97 o 
 -14   2   4        0.02        0.65      6.55 o 
 -13   2   4       87.08       89.98     11.33 o 
 -12   2   4       65.35       49.24     11.23 o 
 -11   2   4      103.29      116.02      7.91 o 
 -10   2   4      526.85      582.11     16.98 o 
  -9   2   4       77.11       98.80      5.76 o 
  -8   2   4      421.27      478.00     20.00 o 
  -7   2   4      810.11      805.98     20.29 o 
  -6   2   4      235.90      252.64      8.05 o 
  -5   2   4     2774.48     2580.98     56.69 o 
  -4   2   4      313.20      309.47      8.46 o 
  -3   2   4      307.34      217.62      7.19 o 
  -2   2   4     1870.22     1832.56     44.34 o 
  -1   2   4      600.56      613.49     17.33 o 
   0   2   4     2814.40     2551.89     80.80 o 
   1   2   4       28.64       43.14      8.74 o 
   2   2   4     1644.97     1552.38     34.76 o 
   3   2   4      244.54      249.42      8.68 o 
   4   2   4        1.28        0.00      1.97 o 
   5   2   4      710.30      614.98     17.77 o 
   6   2   4      312.16      272.27     10.06 o 
   7   2   4        7.52        6.13      2.77 o 
   8   2   4       14.22       21.76      4.85 o 
   9   2   4        0.98        0.00      3.79 o 
  10   2   4       24.80       19.05      5.35 o 
  11   2   4        1.82        2.54      4.97 o 
  12   2   4        8.61       12.77      6.11 o 
 -14   3   4       10.48       17.18     12.35 o 
 -13   3   4        1.23        0.00      7.58 o 
 -12   3   4       40.84       27.47      6.25 o 
 -11   3   4       20.73       14.83      4.97 o 
 -10   3   4       54.08       64.20      6.48 o 
  -9   3   4      833.20      899.51     23.24 o 
  -8   3   4       57.74       61.56      4.52 o 
  -7   3   4      849.95      884.64     22.06 o 
  -5   3   4     3326.96     3454.22     80.53 o 
  -4   3   4      389.11      360.00      9.69 o 
  -3   3   4       28.27       37.90      2.93 o 
  -2   3   4     6453.73     5928.92    159.28 o 
  -1   3   4      162.00      205.78      5.97 o 
   0   3   4     6949.42     6594.81    150.89 o 
   1   3   4       58.14       91.12      8.76 o 
   2   3   4     6179.37     5962.50    128.11 o 
   3   3   4       99.89      105.90      4.84 o 
   4   3   4       38.72       62.41      5.81 o 
   5   3   4      325.24      284.21     15.03 o 
   6   3   4      145.84      147.58     13.09 o 
   7   3   4      565.65      546.41     26.42 o 
   8   3   4      725.16      772.49     24.93 o 
   9   3   4      184.37      159.49     11.55 o 
  10   3   4       29.46       29.05      8.19 o 
  11   3   4       16.37       14.01      5.59 o 
  12   3   4       64.18       69.32      9.58 o 
 -13   4   4       35.31       20.40      8.88 o 
 -12   4   4      164.50      139.47      9.65 o 
 -11   4   4       26.04       26.41      5.69 o 
 -10   4   4        4.34        4.39      6.00 o 
  -9   4   4       40.46       27.87      6.16 o 
  -8   4   4        3.38        3.07      2.59 o 
  -7   4   4       12.06       23.47      3.17 o 
  -5   4   4      166.76      151.26     12.64 o 
  -4   4   4      486.83      547.61     15.89 o 
  -3   4   4      111.60      114.33     50.91 o 
  -2   4   4      429.32      509.08     15.25 o 
  -1   4   4       49.77       56.33      3.61 o 
   0   4   4     2072.26     1889.97     54.18 o 
   1   4   4       28.08       19.29      6.84 o 
   2   4   4     1218.42     1311.06     62.09 o 
   3   4   4     1009.38     1120.33     28.52 o 
   4   4   4       67.37       43.60      5.75 o 
   5   4   4       21.19       19.21      4.06 o 
   6   4   4      205.41      203.52     13.08 o 
   7   4   4       25.35       23.10      4.20 o 
   8   4   4       95.64      101.83     15.55 o 
   9   4   4      136.98      147.07     26.15 o 
  10   4   4        0.92        0.00      6.14 o 
  11   4   4       15.96       37.09      7.89 o 
  12   4   4        0.55        8.00      6.59 o 
 -13   5   4       69.06       62.74      8.16 o 
 -12   5   4       62.30       88.05     10.97 o 
 -11   5   4       89.40      112.08      9.47 o 
 -10   5   4       27.40       30.13      5.24 o 
  -9   5   4        0.37        0.00      3.63 o 
  -8   5   4       70.69       71.50      6.40 o 
  -7   5   4       71.98       59.59      6.70 o 
  -5   5   4      172.71      218.23     10.29 o 
  -4   5   4      133.55      116.24      9.93 o 
  -3   5   4        1.43       14.51    130.78 o 
  -2   5   4        6.31        9.57      3.19 o 
  -1   5   4      490.08      653.47     21.86 o 
   0   5   4      891.94     1029.50     36.30 o 
   1   5   4     1881.05     1935.73     56.70 o 
   2   5   4      184.04      277.01     15.03 o 
   3   5   4     1044.60      914.99     50.88 o 
   4   5   4      209.34      192.63      7.60 o 
   5   5   4       26.32       17.83      3.29 o 
   6   5   4       70.31       60.05      5.60 o 
   7   5   4       93.54       70.59      5.89 o 
   8   5   4      293.57      375.13     15.30 o 
   9   5   4       48.91       30.53      5.84 o 
  10   5   4        0.07        0.93      5.45 o 
  11   5   4        2.16        4.77      6.32 o 
 -13   6   4       10.48        7.87      6.30 o 
 -12   6   4       33.97       50.03      8.86 o 
 -11   6   4      103.67       98.06     12.89 o 
 -10   6   4      270.14      134.94     27.83 o 
  -9   6   4       12.62       17.04      6.77 o 
  -8   6   4       78.44       71.52      8.85 o 
  -7   6   4       67.17       65.96      8.14 o 
  -6   6   4       16.11       22.33      3.86 o 
  -5   6   4        1.20        5.84      2.54 o 
  -4   6   4       10.51       19.13      2.78 o 
  -3   6   4      192.67      224.24     22.29 o 
  -2   6   4        6.34        0.05      6.02 o 
  -1   6   4       44.35       26.97      3.75 o 
   0   6   4      411.44      434.31     28.82 o 
   1   6   4     4134.42     3988.10    154.06 o 
   2   6   4      131.37      133.68      8.66 o 
   3   6   4      122.16       69.88      7.26 o 
   4   6   4      388.93      344.98     21.01 o 
   5   6   4       54.67       55.19     12.36 o 
   6   6   4      372.79      382.47     16.05 o 
   7   6   4      734.35      785.24     26.98 o 
   8   6   4      155.28      180.52     12.45 o 
   9   6   4        1.28        2.80      5.54 o 
  10   6   4        9.03        3.28      5.78 o 
  11   6   4       28.95       20.23      7.97 o 
 -12   7   4        8.84        3.27      6.49 o 
 -11   7   4        7.04       13.58      6.60 o 
 -10   7   4      303.23      315.27     19.13 o 
  -9   7   4      639.72      696.29     29.68 o 
  -8   7   4      167.75      214.73     14.50 o 
  -7   7   4      102.97      137.11      8.20 o 
  -6   7   4       88.14      100.32      9.96 o 
  -5   7   4       74.77       97.28     15.42 o 
  -4   7   4       26.88       27.84      5.03 o 
  -3   7   4        0.06        3.61      2.62 o 
  -2   7   4      678.53      742.74     71.53 o 
  -1   7   4       20.64       14.30      6.73 o 
   0   7   4      331.42      391.74     13.79 o 
   1   7   4        2.02        3.14      3.41 o 
   2   7   4      530.29      545.15     22.73 o 
   3   7   4       25.09       17.43      4.73 o 
   4   7   4       86.70       87.38      7.61 o 
   5   7   4      290.05      332.63     22.93 o 
   6   7   4       66.58       99.84      9.23 o 
   7   7   4       39.71       66.33     12.96 o 
   8   7   4        8.54        1.69      4.75 o 
   9   7   4        2.37       15.65      6.94 o 
  10   7   4       22.58       27.50      7.75 o 
  11   7   4       12.55       27.55     12.79 o 
 -12   8   4        4.95        8.81      7.29 o 
 -11   8   4        2.98        1.15      6.39 o 
 -10   8   4        2.05        0.00      6.46 o 
  -9   8   4        9.91       18.40      7.04 o 
  -8   8   4       69.60       94.28     10.77 o 
  -7   8   4        8.08        0.00      3.73 o 
  -6   8   4       54.72       50.39     11.13 o 
  -5   8   4      202.18      245.47     13.30 o 
  -4   8   4       62.47       57.91      7.45 o 
  -3   8   4     1985.11     2190.68    106.62 o 
  -2   8   4      461.65      487.74     43.11 o 
  -1   8   4       32.50       45.30      8.35 o 
   0   8   4       14.84       11.58      3.75 o 
   1   8   4      479.43      550.25     34.40 o 
   2   8   4       21.53       33.46      5.05 o 
   3   8   4       47.98       61.92     13.95 o 
   4   8   4       61.27       52.94      7.06 o 
   5   8   4     1055.93     1171.75     43.47 o 
   6   8   4      494.58      409.38     18.92 o 
   7   8   4      142.20      134.48     14.06 o 
   8   8   4       26.09       14.10      7.92 o 
   9   8   4        1.10        0.00      8.25 o 
  10   8   4       17.92       24.88     10.12 o 
 -11   9   4       62.38       60.12     22.64 o 
 -10   9   4      209.17      219.52     22.11 o 
  -9   9   4      231.37      221.90     22.05 o 
  -8   9   4       97.28      111.17     25.04 o 
  -7   9   4       64.97       66.96     12.16 o 
  -6   9   4       17.33       16.18      8.07 o 
  -5   9   4      106.87      104.66     16.18 o 
  -4   9   4      124.10      159.44     32.65 o 
  -3   9   4     1296.63     1199.71     75.45 o 
  -2   9   4        5.38        0.00      7.83 o 
  -1   9   4      204.55      206.59     12.54 o 
   0   9   4      117.27       37.76     16.89 o 
   1   9   4       38.11       29.78      4.96 o 
   2   9   4       29.95       10.76      4.34 o 
   3   9   4       21.84       16.71      4.89 o 
   4   9   4       12.86       15.91      5.87 o 
   5   9   4      279.68      300.92     16.83 o 
   6   9   4        0.10        0.00      4.84 o 
   7   9   4       52.62       48.06      8.10 o 
   8   9   4       75.67       74.16      9.37 o 
   9   9   4        1.74        0.00     10.37 o 
 -10  10   4        0.67        6.12     12.08 o 
  -9  10   4       91.88       64.07     27.01 o 
  -8  10   4        8.01       20.48      9.49 o 
  -7  10   4      128.82      167.13     19.50 o 
  -6  10   4       55.12       40.92     21.06 o 
  -5  10   4      106.38       95.06     18.71 o 
  -4  10   4       41.57       33.56     10.36 o 
  -3  10   4      106.35      131.85     32.11 o 
  -2  10   4       42.44       29.37      9.74 o 
  -1  10   4       67.74       70.24     13.26 o 
   0  10   4       97.87      120.59     26.98 o 
   1  10   4      222.03       35.01     84.14 o 
   2  10   4       61.01       45.94     13.39 o 
   3  10   4        3.53       19.58      6.98 o 
   4  10   4        0.16        2.00      5.55 o 
   5  10   4        6.05       10.04      6.11 o 
   6  10   4        0.02        0.00      4.93 o 
   7  10   4       35.55       37.65     11.10 o 
   8  10   4       31.50       20.70      9.61 o 
  -9  11   4        2.81        0.00     11.47 o 
  -8  11   4        0.10        8.37      9.49 o 
  -7  11   4       13.15        0.00      8.56 o 
  -6  11   4      120.46      100.27     18.54 o 
  -5  11   4       25.72       33.07     11.18 o 
  -4  11   4      182.69      217.61     22.32 o 
  -3  11   4        3.30        0.00      7.69 o 
  -2  11   4        0.55        0.00      7.38 o 
  -1  11   4        0.24        0.00      7.62 o 
   0  11   4      532.06      469.97    211.39 o 
   1  11   4      769.26      332.83    119.16 o 
   2  11   4       27.09       31.34     28.21 o 
   3  11   4       28.65       34.24     15.74 o 
   4  11   4       25.77       29.21      7.23 o 
   5  11   4       32.01       22.52      7.54 o 
   6  11   4        6.91       22.35      9.27 o 
   7  11   4       27.30       23.04     10.85 o 
  -8  12   4        0.23        0.00      9.13 o 
  -7  12   4        0.74        7.91     10.56 o 
  -6  12   4       33.36       26.01     11.22 o 
  -5  12   4        0.12        0.00      8.98 o 
  -4  12   4       26.80       17.46     11.02 o 
  -3  12   4        1.67        1.25      8.99 o 
  -2  12   4        9.14       25.02     10.64 o 
  -1  12   4        3.72        6.15      9.26 o 
   0  12   4       12.02        3.26     12.83 o 
   1  12   4       13.60        1.90     42.85 o 
   2  12   4       24.91       25.45     14.87 o 
   3  12   4        2.49      350.00    414.44 o 
   4  12   4       30.22       24.70     34.36 o 
   5  12   4       11.66       17.25     10.45 o 
   6  12   4        0.17        0.00      9.50 o 
  -6  13   4       20.60        4.79     10.02 o 
  -5  13   4        0.60        0.00     10.86 o 
  -4  13   4       27.50       31.83     12.86 o 
  -3  13   4        2.07        6.36     10.44 o 
  -2  13   4       75.11       70.01     14.41 o 
  -1  13   4       29.86       26.88     12.31 o 
   0  13   4       10.09       20.51     11.68 o 
   1  13   4       23.16       12.30     10.40 o 
   2  13   4        0.00       11.67     14.03 o 
   3  13   4        2.67        0.00     21.98 o 
   4  13   4        1.08        0.36     16.43 o 
  -3  14   4        0.16       20.73     12.60 o 
  -2  14   4        0.44        5.21     11.46 o 
  -1  14   4       11.62       23.97     16.70 o 
   0  14   4       39.92       35.68     15.30 o 
   1  14   4        0.34        1.31     25.12 o 
 -14   1   5       46.81       41.95     11.75 o 
 -13   1   5       56.51       66.67     11.47 o 
 -12   1   5       42.68       43.17      8.15 o 
 -11   1   5      141.83      139.88      8.89 o 
 -10   1   5       42.92       42.85      5.49 o 
  -9   1   5       29.79       36.99      4.42 o 
  -8   1   5      421.33      423.27     13.86 o 
  -7   1   5        0.66        1.33      2.38 o 
  -6   1   5       16.47       23.10      2.60 o 
  -5   1   5      324.04      268.06      8.96 o 
  -4   1   5      278.36      308.21      9.33 o 
  -3   1   5     2179.66     1957.03     47.11 o 
  -2   1   5    19506.27    19208.13    486.18 o 
  -1   1   5    11050.01    10319.63    239.93 o 
   0   1   5     7162.24     6775.22    143.94 o 
   1   1   5      434.57      412.67     10.37 o 
   2   1   5     1715.67     1744.17     41.72 o 
   3   1   5      624.18      554.97     14.04 o 
   4   1   5       56.07       47.86      3.43 o 
   5   1   5     1095.89     1190.10     37.18 o 
   6   1   5      119.34      118.38      6.89 o 
   7   1   5       31.60       31.16      4.69 o 
   8   1   5        6.80        8.02      4.11 o 
   9   1   5       15.60       21.64      5.03 o 
  10   1   5      433.15      446.42     18.06 o 
  11   1   5        6.81        5.36      4.86 o 
  12   1   5       56.85       51.85     15.25 o 
 -14   2   5        7.66        0.00      8.38 o 
 -13   2   5      239.87      261.52     13.85 o 
 -12   2   5       44.79       55.02      7.65 o 
 -11   2   5      171.67      142.81      8.81 o 
 -10   2   5       99.94      102.24      9.62 o 
  -9   2   5       95.74       93.38      5.60 o 
  -8   2   5      432.23      456.54     13.21 o 
  -7   2   5       11.32       19.87      2.82 o 
  -6   2   5      867.05      881.99     21.32 o 
  -5   2   5      296.82      269.30      9.79 o 
  -4   2   5      104.39      141.85     15.66 o 
  -3   2   5      883.84      715.00     18.91 o 
  -2   2   5     4914.12     4592.43    108.03 o 
  -1   2   5      128.61      215.57      6.57 o 
   0   2   5      217.17      284.46      7.81 o 
   1   2   5     2431.36     2206.14     48.53 o 
   2   2   5     1966.51     1997.82     44.43 o 
   3   2   5     1048.69      978.16     23.21 o 
   4   2   5      219.89      181.22      9.56 o 
   5   2   5      132.41      107.55      8.92 o 
   6   2   5       91.75       98.14      8.41 o 
   7   2   5        9.74        2.77      3.85 o 
   8   2   5        0.25        0.00      3.56 o 
   9   2   5       24.30       19.37      5.35 o 
  10   2   5        0.33        6.54      4.83 o 
  11   2   5       55.25       55.17      8.41 o 
  12   2   5       15.89       21.70      7.50 o 
 -14   3   5       53.30       52.42      9.56 o 
 -13   3   5        2.22       12.48      6.55 o 
 -12   3   5        1.42        0.00      5.46 o 
 -11   3   5       57.38       66.94      6.95 o 
 -10   3   5      329.74      344.87     13.70 o 
  -9   3   5      166.74      146.96      8.21 o 
  -8   3   5        0.15        0.00      2.40 o 
  -7   3   5        3.53        0.74      2.00 o 
  -6   3   5      266.52      249.42      8.04 o 
  -5   3   5     2132.16     2066.12     49.25 o 
  -4   3   5      874.62      958.13     25.15 o 
  -3   3   5      426.76      475.07     14.25 o 
  -2   3   5       14.41       13.05      3.42 o 
  -1   3   5       76.23       91.49      7.72 o 
   0   3   5     2479.97     2163.71     47.74 o 
   1   3   5       39.78       79.14      7.59 o 
   2   3   5        0.01        4.95      2.16 o 
   3   3   5       61.64       49.92      3.73 o 
   4   3   5       15.06       18.26      3.83 o 
   5   3   5      220.96      237.96      9.19 o 
   6   3   5      255.06      246.81     10.10 o 
   7   3   5        1.05       16.00      4.87 o 
   8   3   5       25.76       23.10      5.05 o 
   9   3   5     1095.62      939.46     34.44 o 
  10   3   5      108.69       99.03      9.74 o 
  11   3   5       24.64       29.60      7.28 o 
  12   3   5        7.42       15.11      6.33 o 
 -13   4   5       54.62       61.97      7.91 o 
 -12   4   5        2.31        0.00      4.95 o 
 -11   4   5       37.48       20.41      7.50 o 
 -10   4   5      408.96      445.61     17.42 o 
  -9   4   5        0.36        3.90      3.33 o 
  -8   4   5       50.17       59.22      5.58 o 
  -7   4   5      373.07      413.82     14.08 o 
  -6   4   5       99.75      104.74      5.28 o 
  -5   4   5     1357.74     1405.62     32.50 o 
  -4   4   5       80.39       61.80     12.18 o 
  -3   4   5      349.26      276.03     10.66 o 
  -2   4   5      117.77      145.45      7.35 o 
  -1   4   5       14.83       15.55      2.73 o 
   0   4   5     1956.17     2254.37     53.31 o 
   1   4   5     1519.00     1712.90     47.95 o 
   2   4   5     4968.95     4962.76    107.40 o 
   3   4   5      274.80      263.44      9.06 o 
   4   4   5      648.39      577.38     16.87 o 
   5   4   5       51.02       44.97      4.11 o 
   6   4   5      361.44      403.65     13.62 o 
   7   4   5      233.53      213.81     10.81 o 
   8   4   5       77.00      115.80     10.05 o 
   9   4   5        0.04        1.66      6.88 o 
  10   4   5       22.77       28.83      7.14 o 
  11   4   5       12.47       12.13      6.04 o 
 -13   5   5       13.32       12.88      6.38 o 
 -12   5   5      125.42      128.02      9.53 o 
 -11   5   5       86.86       94.10      8.29 o 
 -10   5   5       42.71       29.19      6.08 o 
  -9   5   5       85.61       87.97      6.99 o 
  -8   5   5      131.88      137.01      8.03 o 
  -7   5   5       21.05       29.96      4.37 o 
  -6   5   5      122.57      102.95      7.65 o 
  -5   5   5        1.95        5.03      2.37 o 
  -4   5   5       13.71        8.98      6.17 o 
  -3   5   5      353.11      335.06     10.91 o 
  -2   5   5      132.57      217.37     10.16 o 
  -1   5   5       15.61       21.08      3.63 o 
   0   5   5       19.84       18.09      3.86 o 
   1   5   5     4509.12     4726.72    110.09 o 
   2   5   5     2958.05     3107.26     79.94 o 
   3   5   5     2020.93     1925.51     47.29 o 
   4   5   5      453.46      555.39     20.07 o 
   5   5   5        7.28       15.73      3.19 o 
   6   5   5       84.28      104.61      6.74 o 
   7   5   5      275.40      308.96     13.45 o 
   8   5   5       15.19       24.90      5.46 o 
   9   5   5      127.68      132.97     11.20 o 
  10   5   5       27.13       17.81      7.47 o 
  11   5   5        0.75        0.00      6.95 o 
 -13   6   5        4.27        5.16      6.40 o 
 -12   6   5       13.06       11.29      5.86 o 
 -11   6   5        0.17        1.13      4.77 o 
 -10   6   5       24.08       27.86      5.53 o 
  -9   6   5       10.32        9.49      4.50 o 
  -8   6   5       50.37       69.29      7.91 o 
  -7   6   5        0.10        2.55      5.16 o 
  -6   6   5      223.87      245.48     12.32 o 
  -5   6   5      933.79     1090.71     34.84 o 
  -4   6   5       40.51       73.45     18.88 o 
  -3   6   5       63.15       53.58      7.80 o 
  -2   6   5      885.24      941.34     25.53 o 
  -1   6   5      561.45      605.02     21.27 o 
   0   6   5       10.17       19.65      4.32 o 
   1   6   5      131.90      128.65     13.93 o 
   2   6   5      514.61      454.37     17.93 o 
   3   6   5        8.73       28.97      5.70 o 
   4   6   5       49.79       61.38      5.73 o 
   5   6   5      389.55      391.41     17.93 o 
   6   6   5        2.20        0.00      3.61 o 
   7   6   5      198.00      224.35     16.70 o 
   8   6   5       54.13       85.36      9.35 o 
   9   6   5        1.81       12.35      6.21 o 
  10   6   5        8.56        1.14      6.78 o 
  11   6   5        4.67        5.92      7.56 o 
 -12   7   5      144.23      149.54     11.68 o 
 -11   7   5       22.85       16.29      7.00 o 
 -10   7   5        0.18        0.97      6.10 o 
  -9   7   5        1.45        2.00      5.68 o 
  -8   7   5       67.02       83.47      8.68 o 
  -7   7   5        2.78        4.48      3.87 o 
  -6   7   5        0.00        0.00      3.23 o 
  -5   7   5        3.30        2.84      3.30 o 
  -4   7   5      108.01      108.35      6.51 o 
  -3   7   5       22.86       16.43     13.13 o 
  -2   7   5      253.10      249.11     10.07 o 
  -1   7   5        9.68       11.99      6.24 o 
   0   7   5       50.18       49.37      5.92 o 
   1   7   5      663.60      743.12     28.96 o 
   2   7   5       69.00       58.23      9.08 o 
   3   7   5      855.26      920.40     34.53 o 
   4   7   5      211.05      220.78     13.91 o 
   5   7   5      961.68      828.16     67.56 o 
   6   7   5      805.47      873.41     29.44 o 
   7   7   5      117.60      108.50      9.18 o 
   8   7   5        9.66        2.47      5.84 o 
   9   7   5        1.70        0.00      5.51 o 
  10   7   5        0.94        8.58      6.80 o 
 -12   8   5        3.75        9.36      7.32 o 
 -11   8   5        1.55        6.35      7.07 o 
 -10   8   5       18.84       36.62      8.53 o 
  -9   8   5       20.81       27.96      8.28 o 
  -8   8   5        5.95        4.70      4.72 o 
  -7   8   5      341.56      401.31     19.28 o 
  -6   8   5      113.10      112.98     22.85 o 
  -5   8   5       52.40       47.63     10.66 o 
  -4   8   5        6.90        0.25      3.83 o 
  -3   8   5       35.06       29.68     15.36 o 
  -2   8   5       62.79       65.36      9.14 o 
  -1   8   5        0.97        0.11      3.20 o 
   0   8   5       66.96       65.35      5.92 o 
   1   8   5        0.95        1.75      3.70 o 
   2   8   5      141.00      135.46     15.02 o 
   3   8   5       25.65       31.70      6.47 o 
   4   8   5        4.01        8.67      4.51 o 
   5   8   5        0.43        0.00      4.31 o 
   6   8   5        1.60        2.79      5.18 o 
   7   8   5       23.69       27.54      6.46 o 
   8   8   5        4.91        0.00      5.49 o 
   9   8   5       16.50       13.26      6.85 o 
  10   8   5        1.32        0.00     10.37 o 
 -11   9   5        6.71       20.11     12.83 o 
 -10   9   5      180.68      251.52     23.95 o 
  -9   9   5      132.41      101.27     23.56 o 
  -8   9   5      101.07      112.44     16.63 o 
  -7   9   5        8.04        0.00      7.53 o 
  -6   9   5      412.33      503.56     31.62 o 
  -5   9   5       78.09       86.77     12.58 o 
  -4   9   5      220.02      199.67     19.11 o 
  -3   9   5       64.54       64.92      7.31 o 
  -2   9   5      332.33      260.56     13.98 o 
  -1   9   5       81.21       84.17      9.09 o 
   0   9   5       33.21       35.13      5.32 o 
   1   9   5        4.93        4.19      4.83 o 
   2   9   5       54.15       62.35      7.31 o 
   3   9   5       32.21       15.96      5.86 o 
   4   9   5       62.19       63.50      8.05 o 
   5   9   5       42.56       55.04     10.25 o 
   6   9   5       26.53       16.04      5.98 o 
   7   9   5       29.81       47.32      8.39 o 
   8   9   5        7.01        3.93      8.80 o 
   9   9   5        5.26        5.91      8.25 o 
 -10  10   5        6.30        2.28     12.72 o 
  -9  10   5        1.34        0.00      8.57 o 
  -8  10   5        4.00        3.30      8.58 o 
  -7  10   5        1.01        3.03      8.30 o 
  -6  10   5       48.74       47.74     14.19 o 
  -5  10   5      617.99      642.55     33.56 o 
  -4  10   5      236.75      231.04     41.98 o 
  -3  10   5        5.19        0.89      7.71 o 
  -2  10   5       94.57       67.06     50.87 o 
  -1  10   5      726.46      379.01    114.96 o 
   0  10   5      200.78      170.95     24.18 o 
   1  10   5      194.83      175.62     16.95 o 
   2  10   5       15.34       13.50      6.71 o 
   3  10   5       22.76       13.82      5.39 o 
   4  10   5       35.18       45.88      9.68 o 
   5  10   5        4.43        2.52      5.37 o 
   6  10   5       19.12       16.53      7.52 o 
   7  10   5        4.54        8.01      6.12 o 
   8  10   5        0.71        0.00      8.02 o 
  -9  11   5        1.23        0.76      8.66 o 
  -8  11   5        9.30        2.27      9.03 o 
  -7  11   5        7.61       17.99     16.15 o 
  -6  11   5        1.92        8.05      9.10 o 
  -5  11   5        0.85       10.89      8.68 o 
  -4  11   5        0.23        0.00      8.45 o 
  -3  11   5       14.53       13.44      9.29 o 
  -2  11   5       76.99       39.81     23.83 o 
  -1  11   5       58.40       87.99     31.23 o 
   0  11   5        0.17      214.50    376.71 o 
   1  11   5        5.85      299.58    399.40 o 
   2  11   5       87.61       63.63      9.26 o 
   3  11   5      138.89      133.18     12.19 o 
   4  11   5        1.39        3.18      6.21 o 
   5  11   5        0.13        0.00      6.17 o 
   6  11   5       30.25       27.99      8.28 o 
   7  11   5       13.02       13.35     12.42 o 
  -8  12   5        2.84        7.94      9.72 o 
  -7  12   5        3.68       15.60     10.19 o 
  -6  12   5       22.32        7.50     10.14 o 
  -5  12   5        5.24       18.66     11.09 o 
  -4  12   5        0.54        0.00      9.11 o 
  -3  12   5        2.12        3.60      9.78 o 
  -2  12   5        9.67       17.84     10.45 o 
  -1  12   5       47.87       48.40     17.66 o 
   0  12   5      246.33      224.44     39.83 o 
   1  12   5       30.40       23.57     37.97 o 
   2  12   5       17.07       13.07     17.19 o 
   3  12   5        3.01        4.07     15.43 o 
   4  12   5        3.02       12.46      7.27 o 
   5  12   5       14.04       25.57     11.21 o 
   6  12   5        1.89       11.41     10.72 o 
  -6  13   5      193.76      251.28     26.43 o 
  -5  13   5        2.92        9.37     11.09 o 
  -4  13   5       58.35       55.34     15.68 o 
  -3  13   5        0.39        0.00     11.10 o 
  -2  13   5        1.29        9.35     11.43 o 
  -1  13   5       14.13       12.03     11.51 o 
   0  13   5       47.13       28.38     14.20 o 
   1  13   5        2.29        1.72     30.99 o 
   2  13   5       43.86       29.36     13.75 o 
   3  13   5        0.00        8.74     38.08 o 
   4  13   5       21.62        0.00     17.52 o 
  -2  14   5       11.45        9.69     11.72 o 
  -1  14   5        5.09        6.93     10.69 o 
   0  14   5       39.73       49.53     22.74 o 
 -14   0   6       29.03       23.35     23.44 o 
 -13   0   6      139.72      186.23     19.40 o 
 -12   0   6      189.58      140.45     16.24 o 
 -11   0   6       13.48       14.58      6.11 o 
 -10   0   6        6.16        0.00      4.47 o 
  -9   0   6      113.82      116.58      8.77 o 
  -8   0   6      388.69      502.77     20.50 o 
  -7   0   6       11.12        1.48      3.19 o 
  -6   0   6      158.39      156.22      9.99 o 
  -5   0   6      432.36      435.42     20.64 o 
  -4   0   6     2933.14     3275.24    117.09 o 
  -3   0   6    12929.69    12697.88    445.12 o 
  -2   0   6      990.53     1058.50     39.67 o 
  -1   0   6     4434.74     3983.17    120.85 o 
   0   0   6      946.27      902.67     29.32 o 
   1   0   6     2842.91     2696.11     97.71 o 
   2   0   6      823.57      883.50     35.23 o 
   3   0   6      645.43      713.16     30.14 o 
   4   0   6     2548.24     2560.79     95.44 o 
   5   0   6     2675.36     2580.75     97.06 o 
   6   0   6      239.77      254.70     15.69 o 
   7   0   6      394.56      363.92     27.74 o 
   8   0   6      213.22      248.03     22.13 o 
   9   0   6       72.55      103.56     15.50 o 
  10   0   6      178.72      187.61     21.57 o 
  11   0   6        0.12        4.02      9.62 o 
  12   0   6       13.15        7.84      9.62 o 
 -14   1   6        1.36        0.00      8.15 o 
 -13   1   6        3.58        1.23      7.11 o 
 -12   1   6        3.67        3.10      6.09 o 
 -11   1   6      320.16      299.16     15.64 o 
 -10   1   6       20.24       21.76      4.67 o 
  -9   1   6       69.55       74.07      5.62 o 
  -8   1   6       12.61       11.08      2.85 o 
  -7   1   6      216.40      226.66      7.83 o 
  -6   1   6      705.95      590.49     15.75 o 
  -5   1   6      645.43      718.97     18.47 o 
  -4   1   6      284.48      216.46      6.62 o 
  -3   1   6     5328.95     4748.58    107.63 o 
  -2   1   6       58.07       64.36      4.96 o 
  -1   1   6      580.25      506.36     13.61 o 
   0   1   6      152.19      150.91      9.82 o 
   1   1   6      303.68      310.38     12.89 o 
   2   1   6        1.84        2.03      1.59 o 
   3   1   6      933.77     1059.72     26.89 o 
   4   1   6      990.38      923.36     24.34 o 
   5   1   6       14.63       13.82      2.80 o 
   6   1   6        1.70        0.19      3.30 o 
   7   1   6      238.05      220.54     14.31 o 
   8   1   6       96.94       93.95      8.62 o 
   9   1   6      168.35      127.48     10.23 o 
  10   1   6       91.33      111.27     16.52 o 
  11   1   6        9.48       10.64      5.89 o 
  12   1   6        3.64        8.40      5.79 o 
 -14   2   6        3.30        7.88      9.08 o 
 -13   2   6        1.51        6.06      5.58 o 
 -12   2   6        2.95        0.00      6.09 o 
 -11   2   6       40.78       60.23      6.47 o 
 -10   2   6       89.93      116.74     16.44 o 
  -9   2   6        4.98        0.56      2.81 o 
  -8   2   6       84.25       99.54      5.83 o 
  -7   2   6        5.10        0.00      2.14 o 
  -6   2   6     1282.02     1206.61     31.04 o 
  -5   2   6      916.26     1004.39     25.81 o 
  -4   2   6       40.82       43.80      4.22 o 
  -3   2   6     3103.97     3210.28     85.87 o 
  -2   2   6     4429.20     4315.58     99.41 o 
  -1   2   6        0.80        0.00      1.45 o 
   0   2   6       11.16       24.83      2.24 o 
   1   2   6      899.11      793.79     18.94 o 
   2   2   6        4.54        9.83      2.23 o 
   3   2   6       12.61        3.10      2.02 o 
   4   2   6      956.52      880.27     23.48 o 
   5   2   6        0.92        0.00      2.19 o 
   6   2   6      500.28      489.12     29.03 o 
   7   2   6       91.76       77.77      6.82 o 
   8   2   6      159.84      173.70     10.15 o 
   9   2   6       49.58       39.63      6.37 o 
  10   2   6      340.36      356.90     16.18 o 
  11   2   6       11.46       14.95      5.96 o 
 -14   3   6       19.29       30.50      8.66 o 
 -13   3   6      288.33      330.23     17.11 o 
 -12   3   6      229.71      239.09     12.32 o 
 -11   3   6      174.18      190.58     10.38 o 
 -10   3   6      173.32      179.86      9.63 o 
  -9   3   6        0.31        0.00      3.81 o 
  -8   3   6       98.42      116.31      6.90 o 
  -7   3   6       69.68       91.90      5.55 o 
  -6   3   6      315.03      345.32     10.07 o 
  -5   3   6       24.32       14.88      6.52 o 
  -4   3   6       76.86       86.54      4.72 o 
  -3   3   6     1300.21     1301.47     32.91 o 
  -2   3   6     1378.31     1302.21     29.47 o 
  -1   3   6      659.53      689.65     17.72 o 
   0   3   6     1551.92     1571.78     35.54 o 
   1   3   6      305.85      334.85      9.53 o 
   2   3   6       31.38       42.54      3.38 o 
   3   3   6      378.71      441.26     14.49 o 
   4   3   6       78.38       88.00      4.91 o 
   5   3   6        5.04       10.58      2.98 o 
   6   3   6      574.03      468.02     19.61 o 
   7   3   6      739.08      813.00     30.61 o 
   8   3   6        6.19       11.69      5.47 o 
   9   3   6       77.72      122.65     14.92 o 
  10   3   6       12.17        6.37      5.59 o 
  11   3   6      135.75      128.03     10.57 o 
 -14   4   6        1.65        0.00      6.93 o 
 -13   4   6        4.81        1.77      5.89 o 
 -12   4   6       37.52       48.96      7.07 o 
 -11   4   6        0.90        6.20      4.80 o 
 -10   4   6      151.45      162.43      9.37 o 
  -9   4   6        2.71        3.53      3.49 o 
  -8   4   6       20.31       14.28      3.67 o 
  -7   4   6       35.58       22.57      4.03 o 
  -6   4   6       48.84       51.46      4.56 o 
  -5   4   6      751.99      714.73     20.34 o 
  -4   4   6       83.99      106.62      5.55 o 
  -3   4   6      278.60      263.09      9.04 o 
  -2   4   6       79.36       80.56      4.68 o 
  -1   4   6     2532.06     2490.79     58.75 o 
   0   4   6      742.82      771.66     19.98 o 
   1   4   6      294.97      350.88     10.26 o 
   2   4   6      253.34      235.55      8.00 o 
   3   4   6      693.27      716.62     24.55 o 
   4   4   6      292.75      308.89     11.88 o 
   5   4   6       15.48        9.53      3.08 o 
   6   4   6       16.80       20.49      6.94 o 
   7   4   6     1154.78     1307.47     38.65 o 
   8   4   6      286.20      294.78     16.18 o 
   9   4   6       54.49       70.82      9.01 o 
  10   4   6        2.18        6.84      5.88 o 
  11   4   6       14.27       10.18     10.55 o 
 -13   5   6       12.98       16.01      6.85 o 
 -12   5   6       13.39       13.60      5.98 o 
 -11   5   6       14.40       15.74      5.23 o 
 -10   5   6        0.80        0.00      4.15 o 
  -9   5   6       20.88       23.75      4.72 o 
  -8   5   6      101.39       91.80      6.67 o 
  -7   5   6        5.79        4.76      3.47 o 
  -6   5   6      810.04      800.20     23.00 o 
  -5   5   6      491.83      562.85     17.08 o 
  -4   5   6      366.83      335.26     50.19 o 
  -3   5   6      526.82      613.49     22.56 o 
  -2   5   6      830.22      818.45     22.95 o 
  -1   5   6      554.14      606.37     15.41 o 
   0   5   6     1413.99     1680.73     40.81 o 
   1   5   6      852.49      900.94     33.36 o 
   2   5   6      832.31      749.70     21.25 o 
   3   5   6        1.31        4.84      3.10 o 
   4   5   6       84.33      103.29      5.89 o 
   5   5   6       51.51       35.56      4.54 o 
   6   5   6      839.12      882.06     32.45 o 
   7   5   6        0.10        0.00      4.36 o 
   8   5   6      226.53      228.17     24.45 o 
   9   5   6       17.32        6.07      6.01 o 
  10   5   6        0.31        1.97      5.92 o 
  11   5   6       11.52        9.42      6.99 o 
 -13   6   6       45.92       44.01      7.95 o 
 -12   6   6       14.02       10.57      5.99 o 
 -11   6   6        0.50        0.00      4.70 o 
 -10   6   6       30.31       28.81      5.57 o 
  -9   6   6       72.56       77.67      9.46 o 
  -8   6   6       21.85       17.67      4.39 o 
  -7   6   6       58.93       81.38      7.86 o 
  -6   6   6        9.77        2.46      4.02 o 
  -5   6   6       24.17       23.36      5.07 o 
  -4   6   6      268.90      241.88     26.62 o 
  -3   6   6       19.93       32.09      6.38 o 
  -2   6   6       11.58        5.42      3.09 o 
  -1   6   6       88.68       78.17     17.39 o 
   0   6   6      109.60      135.38      8.34 o 
   1   6   6       34.99       35.08      9.93 o 
   2   6   6       43.01       34.91      4.94 o 
   3   6   6      491.99      533.49     17.75 o 
   4   6   6      241.15      195.65     13.77 o 
   5   6   6       53.26       62.38      7.12 o 
   6   6   6      257.83      263.55     13.02 o 
   7   6   6        0.89        7.44      5.37 o 
   8   6   6       73.32       39.59      7.40 o 
   9   6   6       65.29       60.39      9.10 o 
  10   6   6        5.11       10.06      6.91 o 
 -12   7   6        0.65        0.00      5.21 o 
 -11   7   6        0.01        1.72      4.92 o 
 -10   7   6      183.34      176.56     15.18 o 
  -9   7   6        0.42        0.00      4.99 o 
  -8   7   6        2.90        0.02      4.61 o 
  -7   7   6      220.76      224.21     13.69 o 
  -6   7   6       16.42       14.09      5.05 o 
  -5   7   6      140.31      159.64      9.03 o 
  -4   7   6       35.37       34.94     10.23 o 
  -3   7   6      462.65        0.00    161.37 o 
  -2   7   6      107.94      105.96     12.44 o 
  -1   7   6      716.76      714.88     25.17 o 
   0   7   6       13.48        4.19      3.87 o 
   1   7   6      784.59      761.96     45.10 o 
   2   7   6      114.30      137.32      8.65 o 
   3   7   6     2380.04     2400.05     67.65 o 
   4   7   6      414.84      487.85     18.73 o 
   5   7   6     2059.14     1963.32     57.36 o 
   6   7   6      382.57      455.62     18.66 o 
   7   7   6        3.91        3.95      5.42 o 
   8   7   6        2.37        0.00      5.36 o 
   9   7   6        6.25        0.29      5.56 o 
  10   7   6        0.25        0.00      7.55 o 
 -12   8   6        6.19        3.23      7.61 o 
 -11   8   6       63.21       81.50     13.63 o 
 -10   8   6      323.05      370.30     27.56 o 
  -9   8   6      166.23      236.52     36.33 o 
  -8   8   6       26.52       20.78      6.33 o 
  -7   8   6        5.09        7.12      4.99 o 
  -6   8   6      119.00      157.56     10.61 o 
  -5   8   6      108.02      112.68     10.49 o 
  -4   8   6        0.92        2.30      4.06 o 
  -3   8   6        2.11      197.60    256.90 o 
  -2   8   6        1.56        0.00      3.87 o 
  -1   8   6      351.82      366.05     23.90 o 
   0   8   6        9.23        7.77      3.74 o 
   1   8   6       27.99       28.07      6.97 o 
   2   8   6        5.47        2.73      4.37 o 
   3   8   6       65.54       66.12     12.12 o 
   4   8   6      112.00       80.66     16.49 o 
   5   8   6       25.68       24.58      6.27 o 
   6   8   6      226.73      293.33     17.70 o 
   7   8   6        0.34        6.52      7.36 o 
   8   8   6        9.59        6.98      6.61 o 
   9   8   6        5.11       14.64      8.02 o 
 -11   9   6       27.10       41.42     14.93 o 
 -10   9   6        2.88        8.21      9.87 o 
  -9   9   6       15.89       16.03     10.29 o 
  -8   9   6       17.99        7.13     10.21 o 
  -7   9   6        1.81        2.81      7.26 o 
  -6   9   6      409.30      503.87     32.29 o 
  -5   9   6      142.78      142.92     15.15 o 
  -4   9   6      326.28      339.34     19.24 o 
  -3   9   6      235.84       69.73     95.58 o 
  -2   9   6       25.88       30.82      6.18 o 
  -1   9   6       17.60       17.41      5.41 o 
   0   9   6      247.29      266.19     14.45 o 
   1   9   6        5.16        7.74      4.34 o 
   2   9   6      239.40      217.34     18.37 o 
   3   9   6        9.78       17.26      6.10 o 
   4   9   6        2.88        0.21      5.55 o 
   5   9   6       52.46       46.20      7.52 o 
   6   9   6       72.80       85.82     14.66 o 
   7   9   6        0.60        2.46      6.17 o 
   8   9   6        1.75        1.34      6.88 o 
 -10  10   6      113.84      123.19     28.60 o 
  -9  10   6       30.30       39.08     21.89 o 
  -8  10   6        5.86        0.00      7.86 o 
  -7  10   6        2.38        1.62      8.67 o 
  -6  10   6        3.56        1.60      8.66 o 
  -5  10   6        1.27        0.00      7.87 o 
  -4  10   6       37.56       39.91     14.85 o 
  -3  10   6       48.59       35.29     22.23 o 
  -2  10   6      178.56      184.20     32.97 o 
  -1  10   6       11.56      172.29    343.93 o 
   0  10   6        0.28        6.96      7.95 o 
   1  10   6      242.83      251.66     17.77 o 
   2  10   6        0.06        1.77      4.78 o 
   3  10   6        0.33        0.00      5.45 o 
   4  10   6       51.23       39.34     10.52 o 
   5  10   6       23.17       21.62      7.51 o 
   6  10   6        2.24        0.00      5.58 o 
   7  10   6        2.94        2.06      6.49 o 
   8  10   6        4.39       15.60      7.49 o 
  -9  11   6        3.67        2.10      9.29 o 
  -8  11   6        5.17        0.00      9.74 o 
  -7  11   6        8.01       14.96     10.24 o 
  -6  11   6        1.64        2.42      9.48 o 
  -5  11   6      168.60      160.29     19.97 o 
  -4  11   6       23.94       20.86      9.74 o 
  -3  11   6       35.12       35.18     18.24 o 
  -2  11   6      264.15       40.35     22.97 o 
  -1  11   6     1046.48      939.76    217.63 o 
   0  11   6       79.68       86.27     14.37 o 
   1  11   6      527.88      567.16     36.74 o 
   2  11   6      212.43      166.80     21.40 o 
   3  11   6        9.50        9.76      9.22 o 
   4  11   6       37.19       39.69      8.44 o 
   5  11   6        6.51        4.59      6.68 o 
   6  11   6        6.57        8.66      8.02 o 
  -8  12   6       35.43       47.34     13.43 o 
  -7  12   6        8.98       15.24     10.61 o 
  -6  12   6        2.80        0.65      9.33 o 
  -5  12   6        0.38        8.07     10.18 o 
  -4  12   6       16.35        0.00     10.34 o 
  -3  12   6       56.52       53.84     14.23 o 
  -2  12   6       30.05       26.37     11.73 o 
  -1  12   6       19.08       25.18     37.50 o 
   0  12   6       65.51       41.81     24.82 o 
   1  12   6        1.62      479.34    417.99 o 
   2  12   6        1.66       11.50      9.40 o 
   3  12   6        0.17        0.33      9.48 o 
   4  12   6       17.78       22.19     11.43 o 
   5  12   6        5.55        9.96      7.55 o 
  -6  13   6        2.70       14.48     11.27 o 
  -5  13   6       48.67       61.62     21.16 o 
  -4  13   6        1.60        2.91     10.23 o 
  -3  13   6        6.04        2.41     11.67 o 
  -2  13   6        4.74        4.06     10.14 o 
  -1  13   6        1.89        4.23     10.46 o 
   0  13   6       10.42        9.28     11.24 o 
   1  13   6       15.78        4.83     10.76 o 
   2  13   6        0.31        0.00      9.19 o 
   3  13   6        0.00        0.46     28.95 o 
 -14   1   7        8.54       12.40      7.79 o 
 -13   1   7      202.61      224.84     15.14 o 
 -12   1   7       57.34       81.71      8.08 o 
 -11   1   7      421.00      418.82     16.13 o 
 -10   1   7        0.01        0.00      5.29 o 
  -9   1   7      266.60      248.49      9.07 o 
  -8   1   7       37.34       45.56      4.95 o 
  -7   1   7      221.36      191.15     12.58 o 
  -6   1   7      490.61      466.80     16.57 o 
  -5   1   7      843.51      874.87     21.00 o 
  -4   1   7     1781.45     1682.77     37.63 o 
  -3   1   7      547.96      388.23     10.94 o 
  -2   1   7      783.62      693.41     20.73 o 
  -1   1   7     2858.46     2540.47     60.97 o 
   0   1   7      967.32      677.34     18.94 o 
   1   1   7      612.36      513.37     14.18 o 
   2   1   7     2461.47     2817.66     72.87 o 
   3   1   7      149.02      163.32      7.76 o 
   4   1   7     2604.77     2694.66     70.79 o 
   5   1   7      175.19      150.65      8.27 o 
   6   1   7        1.90        0.37      3.45 o 
   7   1   7      230.02      224.29     12.60 o 
   8   1   7        5.30       15.33      4.83 o 
   9   1   7       96.75      105.18      8.71 o 
  10   1   7       10.15       16.16      5.45 o 
  11   1   7       85.93       81.24     12.01 o 
 -14   2   7       22.63       46.21     11.71 o 
 -13   2   7       36.21       57.12     11.31 o 
 -12   2   7       13.75       20.69      7.47 o 
 -11   2   7      369.39      413.72     23.77 o 
 -10   2   7      297.44      262.77     12.95 o 
  -9   2   7      101.89      117.13      8.25 o 
  -8   2   7       30.30       25.00      3.61 o 
  -7   2   7       47.56       41.28      3.72 o 
  -6   2   7     1271.40     1243.68     31.86 o 
  -5   2   7      456.98      446.47     12.81 o 
  -4   2   7       80.07      107.97      6.24 o 
  -3   2   7     4683.56     5091.63    119.39 o 
  -2   2   7     2174.63     1868.18     44.32 o 
  -1   2   7     2320.44     2393.35     52.43 o 
   0   2   7       16.53       20.33      2.24 o 
   1   2   7      686.06      678.84     16.67 o 
   2   2   7     1189.46     1283.72     32.13 o 
   3   2   7      150.94      148.71     10.08 o 
   4   2   7      358.89      325.33     10.87 o 
   5   2   7       54.04       69.79      6.04 o 
   6   2   7      376.56      370.09     14.67 o 
   7   2   7       64.14       57.71      6.31 o 
   8   2   7       56.27       37.28      5.96 o 
   9   2   7      141.39      121.48      9.51 o 
  10   2   7       79.75       83.36      8.63 o 
  11   2   7       12.09       13.58      5.82 o 
 -14   3   7        0.09        0.00      7.06 o 
 -13   3   7        7.75        0.00      5.12 o 
 -12   3   7      120.58      104.77      8.60 o 
 -11   3   7       76.33       79.14      7.45 o 
 -10   3   7       57.70       62.28      6.28 o 
  -9   3   7        0.44        1.52      3.56 o 
  -8   3   7       42.56       54.92      7.65 o 
  -7   3   7       21.13       28.62      7.89 o 
  -6   3   7      927.20      866.77     21.22 o 
  -5   3   7      106.97       73.26      6.45 o 
  -4   3   7     1120.34     1121.91     29.26 o 
  -3   3   7      463.37      410.29     12.50 o 
  -2   3   7     3173.99     3090.68     72.16 o 
  -1   3   7      921.29      824.68     23.87 o 
   0   3   7     2243.98     2281.28     50.68 o 
   1   3   7       21.17       15.60      2.48 o 
   2   3   7      668.09      697.77     17.66 o 
   3   3   7       33.03       37.74      3.76 o 
   4   3   7       29.15       30.64      3.58 o 
   5   3   7      266.91      277.56     11.86 o 
   6   3   7     2372.30     2178.54     59.76 o 
   7   3   7      410.91      388.50     22.90 o 
   8   3   7      301.04      334.13     15.11 o 
   9   3   7       67.26       61.72      7.44 o 
  10   3   7        8.53       16.50      5.90 o 
  11   3   7        4.24        5.05      5.51 o 
 -14   4   7        0.68        0.00      8.41 o 
 -13   4   7        1.70        0.00      5.48 o 
 -12   4   7       62.37       75.57      9.00 o 
 -11   4   7      109.24       96.44      8.04 o 
 -10   4   7       21.03       30.14      5.36 o 
  -9   4   7      271.03      300.64     12.30 o 
  -8   4   7        9.14        8.59      3.50 o 
  -7   4   7      191.06      182.25      9.35 o 
  -6   4   7        2.27        0.06      2.51 o 
  -5   4   7       23.12       23.79      3.37 o 
  -4   4   7      219.36      265.78      9.51 o 
  -3   4   7     1026.10      823.34     22.39 o 
  -2   4   7     5141.94     4898.57    105.55 o 
  -1   4   7       84.95       76.45      5.43 o 
   0   4   7      377.51      397.19     18.41 o 
   1   4   7      279.84      252.04     11.00 o 
   2   4   7      761.04      732.34     18.78 o 
   3   4   7      137.70      153.88      6.63 o 
   4   4   7       31.29       40.76      5.51 o 
   5   4   7       13.10        4.12      3.39 o 
   6   4   7       87.04       71.80      6.76 o 
   7   4   7       76.97       66.94      7.10 o 
   8   4   7       18.24        9.90      4.70 o 
   9   4   7       22.39        8.44      5.54 o 
  10   4   7       56.59       68.83      8.57 o 
  11   4   7       11.61       13.06      9.76 o 
 -13   5   7       15.26       12.22      6.42 o 
 -12   5   7       84.96      120.91     12.45 o 
 -11   5   7        6.95        3.79      4.54 o 
 -10   5   7      184.36      175.35     10.10 o 
  -9   5   7       71.44       76.81     10.06 o 
  -8   5   7      116.27      159.77      8.58 o 
  -7   5   7       32.61       40.01      4.74 o 
  -6   5   7      101.65      119.48      6.80 o 
  -5   5   7      100.71       96.73      9.32 o 
  -4   5   7       13.66       14.65      3.08 o 
  -3   5   7      248.95      239.98      8.87 o 
  -2   5   7     2078.07     2055.08     46.26 o 
  -1   5   7     1655.27     1872.55     47.20 o 
   0   5   7       70.17       86.67      4.65 o 
   1   5   7      260.07      257.51      8.58 o 
   2   5   7      125.28      122.05      7.45 o 
   3   5   7       22.21       20.53      3.44 o 
   4   5   7      335.07      381.43     12.98 o 
   5   5   7      293.50      287.42     12.45 o 
   6   5   7        0.05        0.00      4.58 o 
   7   5   7       26.55       56.65      8.01 o 
   8   5   7       27.88       24.53      6.79 o 
   9   5   7       32.40       32.71      7.85 o 
  10   5   7       29.68       28.04      8.14 o 
 -13   6   7        1.57        3.63      6.74 o 
 -12   6   7       17.43       11.78      5.89 o 
 -11   6   7       20.01       19.76      5.84 o 
 -10   6   7       30.75       21.16      5.54 o 
  -9   6   7        4.48        0.48      4.08 o 
  -8   6   7        0.34        3.39      3.84 o 
  -7   6   7       23.54       17.13      4.30 o 
  -6   6   7      112.62       99.93      8.34 o 
  -5   6   7      125.38      146.65     31.79 o 
  -4   6   7      249.72      265.02     11.77 o 
  -3   6   7      341.73      358.94     14.83 o 
  -2   6   7      171.07      144.90      6.12 o 
  -1   6   7      125.92      125.38     16.30 o 
   0   6   7      253.98      310.04     12.36 o 
   1   6   7      688.14      767.41     24.68 o 
   2   6   7      538.54      524.12     23.16 o 
   3   6   7       56.14       54.57      6.54 o 
   4   6   7      196.14      170.79      9.94 o 
   5   6   7     1089.94     1269.22     43.91 o 
   6   6   7      136.15      139.06     10.81 o 
   7   6   7        2.70        1.30      5.22 o 
   8   6   7       12.82       11.59      6.26 o 
   9   6   7        9.12        7.43      6.24 o 
  10   6   7       50.99       78.63     22.60 o 
 -12   7   7        0.00        0.00      5.47 o 
 -11   7   7        1.49        3.34      5.34 o 
 -10   7   7       16.92       13.94      5.60 o 
  -9   7   7       84.60       91.82      7.72 o 
  -8   7   7        5.96        3.95      4.95 o 
  -7   7   7       13.02       16.06      5.69 o 
  -6   7   7      383.76      391.14     18.26 o 
  -5   7   7     1280.18     1438.78     72.81 o 
  -4   7   7      277.41      264.70     58.35 o 
  -3   7   7       13.14       10.31      6.84 o 
  -2   7   7      298.92      248.21     16.20 o 
  -1   7   7       99.04      108.23      7.76 o 
   0   7   7        1.97        5.21      3.65 o 
   1   7   7       67.97       83.22      6.85 o 
   2   7   7        0.02        4.47      3.98 o 
   3   7   7      742.96      828.88     39.83 o 
   4   7   7        3.48       10.06      4.97 o 
   5   7   7      309.58      322.24     15.11 o 
   6   7   7       13.81       17.36      7.55 o 
   7   7   7        0.95        8.30      5.64 o 
   8   7   7        0.84        0.58      5.79 o 
   9   7   7       51.28       33.84      8.44 o 
 -12   8   7        1.59        0.02      8.58 o 
 -11   8   7        6.05        3.22      8.44 o 
 -10   8   7        0.41        1.51      8.56 o 
  -9   8   7        4.45        5.45      8.17 o 
  -8   8   7       10.40        6.72      7.89 o 
  -7   8   7        0.22        2.42      7.49 o 
  -6   8   7      215.02      227.68     18.25 o 
  -5   8   7      102.40      101.22      8.77 o 
  -4   8   7       69.01       24.67     40.02 o 
  -3   8   7       95.74       83.14     17.10 o 
  -2   8   7        1.44        0.51      5.95 o 
  -1   8   7      146.02      141.43     13.39 o 
   0   8   7       15.52       11.43      5.05 o 
   1   8   7       17.68       20.36      5.43 o 
   2   8   7        3.54        9.08      4.53 o 
   3   8   7      147.90      137.34      9.59 o 
   4   8   7        5.84        4.77      4.81 o 
   5   8   7      158.99      173.31     11.18 o 
   6   8   7        3.84       10.79      7.49 o 
   7   8   7        0.91        0.00      5.72 o 
   8   8   7       11.76       14.25      7.26 o 
   9   8   7        0.00        2.88      7.46 o 
 -11   9   7       74.21       85.42     19.73 o 
 -10   9   7       10.90       10.27      9.86 o 
  -9   9   7       21.72        9.09      9.34 o 
  -8   9   7        7.10        5.47      8.56 o 
  -7   9   7        9.47        4.62     16.03 o 
  -6   9   7      151.87      136.93     13.60 o 
  -5   9   7      581.18      706.98     28.86 o 
  -4   9   7       17.80       13.85      5.59 o 
  -3   9   7      295.40      202.78    130.78 o 
  -2   9   7       16.82       30.34      6.37 o 
  -1   9   7        7.66        6.18      5.08 o 
   0   9   7       21.97       36.40      7.09 o 
   1   9   7      162.29      179.38     15.92 o 
   2   9   7      281.56      310.08     18.32 o 
   3   9   7      267.61      215.24     27.75 o 
   4   9   7       27.90       11.65      6.41 o 
   5   9   7      118.87      109.42     12.66 o 
   6   9   7        3.17        1.26      5.79 o 
   7   9   7       56.39       77.51     10.30 o 
   8   9   7        1.30        0.00      6.50 o 
 -10  10   7      177.95      175.22     37.50 o 
  -9  10   7       76.74      140.30     22.37 o 
  -8  10   7       17.82        9.67     10.15 o 
  -7  10   7        6.35        0.87      8.83 o 
  -6  10   7       77.21       75.94     20.17 o 
  -5  10   7       12.31        0.00      8.17 o 
  -4  10   7      231.55      265.87     21.13 o 
  -3  10   7       40.58      506.14    395.95 o 
  -2  10   7        8.42       15.85     29.48 o 
  -1  10   7      122.40      114.43     11.13 o 
   0  10   7        9.46       17.16      6.31 o 
   1  10   7       34.53       38.24      7.80 o 
   2  10   7       49.33       11.83     10.44 o 
   3  10   7       25.90       20.04      6.89 o 
   4  10   7      361.02      396.65     59.67 o 
   5  10   7      100.30       81.52      9.97 o 
   6  10   7        0.00        0.00      6.15 o 
   7  10   7        1.41        4.72      6.74 o 
  -9  11   7       10.68       12.52     10.42 o 
  -8  11   7       62.76       66.17     14.47 o 
  -7  11   7        1.39        5.70      9.77 o 
  -6  11   7        2.63        4.78      9.33 o 
  -5  11   7        1.37        8.98      9.44 o 
  -4  11   7        2.41        0.00      8.38 o 
  -3  11   7       17.74       27.25     20.41 o 
  -2  11   7       23.31       35.42     25.02 o 
  -1  11   7      123.36      118.33     38.68 o 
   0  11   7      219.83      223.57     22.80 o 
   1  11   7        0.94        0.05      8.87 o 
   2  11   7       36.75       17.50      9.23 o 
   3  11   7        0.14        4.50      8.51 o 
   4  11   7        1.06        0.00      8.67 o 
   5  11   7        0.76        0.00      7.10 o 
   6  11   7        0.97        2.32      8.96 o 
  -7  12   7       91.04       70.28     38.46 o 
  -6  12   7        4.67        4.05     11.11 o 
  -5  12   7       91.50       72.63     16.16 o 
  -4  12   7        0.36        0.00      9.11 o 
  -3  12   7      102.89      138.76     17.55 o 
  -2  12   7       35.86       50.89     22.46 o 
  -1  12   7      322.26       43.28     24.88 o 
   0  12   7        2.82        3.33     36.60 o 
   1  12   7       15.45       19.22     10.71 o 
   2  12   7       10.23        6.81     13.47 o 
   3  12   7        0.17        0.00      9.86 o 
   4  12   7       10.66        6.87     10.37 o 
  -5  13   7       10.01       22.56     12.74 o 
  -4  13   7       24.79       17.41     11.62 o 
  -3  13   7        7.43        3.38     10.93 o 
  -2  13   7        0.14        0.00     10.07 o 
  -1  13   7        5.15        9.66     17.19 o 
   0  13   7        0.00        0.85     30.80 o 
   1  13   7        4.52        0.00     19.52 o 
   2  13   7        4.03        0.95     16.74 o 
 -14   0   8        1.35        4.71      9.10 o 
 -13   0   8       50.63       37.18     26.38 o 
 -12   0   8      308.49      437.65     59.02 o 
 -11   0   8      178.31      170.70     47.25 o 
 -10   0   8        6.56        8.31      4.78 o 
  -9   0   8        0.13       22.59      4.91 o 
  -8   0   8      517.82      485.71     19.93 o 
  -7   0   8       31.77       24.20      4.43 o 
  -6   0   8      321.29      375.16     15.72 o 
  -5   0   8      336.17      434.33     23.18 o 
  -4   0   8     1179.67     1433.45     64.78 o 
  -3   0   8       18.88       18.30      4.05 o 
  -2   0   8      210.21      205.67      9.62 o 
  -1   0   8     1215.66     1164.45     37.92 o 
   0   0   8       11.38       17.05      3.12 o 
   1   0   8        1.49        0.00      6.39 o 
   2   0   8      536.86      652.94     28.12 o 
   3   0   8     4449.23     4334.28    157.38 o 
   4   0   8     1189.33     1186.15     48.23 o 
   5   0   8       47.64       45.79      8.50 o 
   6   0   8       24.06       34.28      7.66 o 
   7   0   8       72.41       73.99     10.16 o 
   8   0   8      111.63      104.32     12.27 o 
   9   0   8       89.49       76.71     13.77 o 
  10   0   8       91.58      123.36     14.53 o 
  11   0   8       17.05       14.01      9.95 o 
 -14   1   8       55.27      101.75     14.91 o 
 -13   1   8      101.59       96.22     10.59 o 
 -12   1   8      216.06      210.64     19.10 o 
 -11   1   8        0.05        2.00      4.42 o 
 -10   1   8      161.59      151.87      8.90 o 
  -9   1   8       63.89       68.12      7.87 o 
  -8   1   8      259.66      238.06      8.44 o 
  -7   1   8      433.38      351.06     10.57 o 
  -6   1   8      170.48      203.13     11.71 o 
  -5   1   8     1892.31     1863.89     41.95 o 
  -4   1   8     4216.95     4272.92     92.18 o 
  -3   1   8     2065.04     1906.33     45.34 o 
  -2   1   8      892.58      775.81     20.50 o 
  -1   1   8       66.15       51.95      6.76 o 
   0   1   8      918.50      802.34     19.15 o 
   1   1   8       57.82       97.84     28.00 o 
   2   1   8     1076.58     1097.72     30.90 o 
   3   1   8       40.46       54.53      4.96 o 
   4   1   8      131.94      104.83      8.22 o 
   5   1   8      269.62      201.07      9.90 o 
   6   1   8       62.97       64.83      6.39 o 
   7   1   8        1.39        0.00      3.45 o 
   8   1   8       67.55       67.79      7.39 o 
   9   1   8       45.80       34.03      6.50 o 
  10   1   8        1.44        5.05      5.36 o 
  11   1   8        0.01       12.49      5.86 o 
 -14   2   8        0.00        0.00      9.34 o 
 -13   2   8       17.33       17.38      7.75 o 
 -12   2   8       11.40       23.27      7.63 o 
 -11   2   8      121.55      136.45     16.88 o 
 -10   2   8      123.04      174.24     10.72 o 
  -9   2   8      155.87      155.02      9.55 o 
  -8   2   8        8.85        7.14      3.55 o 
  -7   2   8       54.28       49.17      5.63 o 
  -6   2   8       12.25        3.65      2.12 o 
  -5   2   8      334.78      276.68      8.97 o 
  -4   2   8      443.45      356.88     10.81 o 
  -3   2   8       13.64       21.88      4.64 o 
  -2   2   8      111.83       88.70      5.00 o 
  -1   2   8      678.35      604.82     18.79 o 
   0   2   8      216.74      238.00     14.83 o 
   1   2   8       12.33       16.62      4.43 o 
   2   2   8       23.49       28.90      3.48 o 
   3   2   8       11.08       11.52      3.14 o 
   4   2   8      187.37      148.60      8.12 o 
   5   2   8        2.41        0.00      3.21 o 
   6   2   8        0.00        2.20      4.11 o 
   7   2   8        0.20        0.00      3.64 o 
   8   2   8        0.01        0.00      3.95 o 
   9   2   8        2.33        0.00      4.62 o 
  10   2   8        2.47        5.62      5.42 o 
  11   2   8       29.45       45.24      7.65 o 
 -14   3   8       42.92       62.94     13.22 o 
 -13   3   8       66.62       73.43     11.32 o 
 -12   3   8        3.18        2.65      5.52 o 
 -11   3   8       14.26        2.73      4.47 o 
 -10   3   8        5.29        7.06      4.19 o 
  -9   3   8       31.48       40.15      5.74 o 
  -8   3   8      234.96      216.73     12.14 o 
  -7   3   8      205.00      159.25      7.81 o 
  -6   3   8       38.00       49.48      4.43 o 
  -5   3   8      568.89      420.04     13.25 o 
  -4   3   8      910.41      918.78     28.92 o 
  -3   3   8       46.63       36.25      2.65 o 
  -2   3   8     3828.48     3975.75     92.37 o 
  -1   3   8       23.19       28.23      2.74 o 
   0   3   8      380.98      447.64     11.97 o 
   1   3   8       79.51       83.94      9.65 o 
   2   3   8       11.97       16.90      3.03 o 
   3   3   8      156.67      138.67      6.63 o 
   4   3   8        0.21        0.00      3.17 o 
   5   3   8      241.05      275.62     11.95 o 
   6   3   8      388.78      397.37     15.88 o 
   7   3   8        0.09        8.30      4.66 o 
   8   3   8      140.82      112.77      9.01 o 
   9   3   8        0.33        2.25      4.71 o 
  10   3   8       14.87       18.31      7.25 o 
 -13   4   8        1.79        7.10      5.85 o 
 -12   4   8        1.90        0.00      4.98 o 
 -11   4   8        2.76        7.06      4.76 o 
 -10   4   8        5.51        0.00      3.85 o 
  -9   4   8      173.24      179.13     13.93 o 
  -8   4   8       25.85       18.53      3.83 o 
  -7   4   8      137.84      137.38      7.41 o 
  -6   4   8      600.48      605.34     49.84 o 
  -5   4   8       53.10       62.51      4.61 o 
  -4   4   8        9.31        3.31      2.42 o 
  -3   4   8        5.76        5.53      3.36 o 
  -2   4   8      312.58      336.79     14.52 o 
  -1   4   8      287.37      348.15     12.78 o 
   0   4   8      614.23      708.66     18.00 o 
   1   4   8      272.17      317.20     10.73 o 
   2   4   8       46.90       61.25      4.66 o 
   3   4   8      199.17      216.36      8.79 o 
   4   4   8        0.01        2.66      3.21 o 
   5   4   8       26.29       33.20      5.20 o 
   6   4   8      804.31      802.15     26.24 o 
   7   4   8      445.74      443.11     17.68 o 
   8   4   8       10.37        7.65      4.77 o 
   9   4   8        0.06        0.00      5.35 o 
  10   4   8       40.17       39.92     11.11 o 
 -13   5   8        5.78        4.04      6.00 o 
 -12   5   8        8.21        7.38      5.35 o 
 -11   5   8       88.59       83.89      8.15 o 
 -10   5   8        0.19        1.29      4.21 o 
  -9   5   8        0.26        0.82      3.46 o 
  -8   5   8       10.44        9.68      3.86 o 
  -7   5   8       17.81       14.84      4.94 o 
  -6   5   8      167.39      199.74     24.08 o 
  -5   5   8      684.69      729.49     21.29 o 
  -4   5   8      494.42      485.62     15.24 o 
  -3   5   8      398.94      353.66     13.99 o 
  -2   5   8      298.73      319.57     11.74 o 
  -1   5   8      529.18      547.82     15.30 o 
   0   5   8     1754.18     1927.65     43.24 o 
   1   5   8       70.48       61.82      7.52 o 
   2   5   8       17.04       12.10      3.41 o 
   3   5   8       28.70       31.51      4.11 o 
   4   5   8      117.31      116.34      9.14 o 
   5   5   8     1167.07     1235.78     42.97 o 
   6   5   8      219.15      206.86     13.25 o 
   7   5   8        4.82        7.79      7.19 o 
   8   5   8      144.35      177.08     13.24 o 
   9   5   8        7.46        2.92      6.31 o 
  10   5   8        2.20        3.04      7.26 o 
 -13   6   8       10.55        5.13      7.24 o 
 -12   6   8        0.78        0.00      5.76 o 
 -11   6   8        3.16        4.96      5.18 o 
 -10   6   8      202.15      235.49     12.53 o 
  -9   6   8       54.91       81.83      8.46 o 
  -8   6   8       45.29       41.41      5.39 o 
  -7   6   8       43.10       42.61      5.14 o 
  -6   6   8        0.00        0.00      3.11 o 
  -5   6   8      194.18      205.11     24.58 o 
  -4   6   8      530.25      528.51     16.66 o 
  -3   6   8      270.83      349.95     12.80 o 
  -2   6   8      127.92      133.76      9.38 o 
  -1   6   8        1.51        1.06      4.22 o 
   0   6   8        3.09        4.78      3.36 o 
   1   6   8      535.33      551.94     17.95 o 
   2   6   8        4.99        4.98      3.53 o 
   3   6   8      413.18      404.27     18.91 o 
   4   6   8      330.56      364.51     17.25 o 
   5   6   8      525.40      543.71     32.14 o 
   6   6   8        0.73        0.00      4.82 o 
   7   6   8      222.66      268.67     15.99 o 
   8   6   8       27.19        9.41      6.45 o 
   9   6   8       38.09       39.48      8.48 o 
 -12   7   8       16.14        9.78      5.89 o 
 -11   7   8        3.99        9.99      5.73 o 
 -10   7   8       20.19       15.91      5.71 o 
  -9   7   8       69.18       84.39      8.02 o 
  -8   7   8        1.87        3.62      4.02 o 
  -7   7   8       66.09       52.32      8.17 o 
  -6   7   8       16.15       22.80      5.36 o 
  -5   7   8        1.18        0.00     16.16 o 
  -4   7   8       33.93       37.55      8.46 o 
  -3   7   8      278.20      287.08     17.83 o 
  -2   7   8      262.38      285.57     13.85 o 
  -1   7   8       37.93       41.32      7.66 o 
   0   7   8        5.53        9.71      3.88 o 
   1   7   8        0.31        0.00      4.27 o 
   2   7   8        6.70        0.09      3.60 o 
   3   7   8      680.14      813.41     33.02 o 
   4   7   8      988.18      974.80     37.33 o 
   5   7   8        3.52        0.18      5.25 o 
   6   7   8      107.89       94.42      9.91 o 
   7   7   8        2.69        1.55      5.85 o 
   8   7   8        0.04        0.00      6.94 o 
   9   7   8        3.17        8.19      7.89 o 
 -12   8   8       40.93       31.91      9.90 o 
 -11   8   8      115.03      101.33     11.15 o 
 -10   8   8      160.08      208.42     21.45 o 
  -9   8   8        6.33        8.55      8.74 o 
  -8   8   8      336.00      390.96     28.10 o 
  -7   8   8        0.97        1.90      8.17 o 
  -6   8   8      504.83      574.38     30.04 o 
  -5   8   8     1152.94     1230.24     59.09 o 
  -4   8   8      801.28      774.75    202.71 o 
  -3   8   8       84.71       83.91     12.97 o 
  -2   8   8       25.59       18.82      7.39 o 
  -1   8   8       49.49       58.91      9.74 o 
   0   8   8      176.50      180.61     11.83 o 
   1   8   8      520.53      568.05     22.28 o 
   2   8   8       17.02       23.23      5.69 o 
   3   8   8       48.61       40.80      6.83 o 
   4   8   8        9.68       11.05      5.49 o 
   5   8   8       28.69       21.73      6.61 o 
   6   8   8        2.12        6.67      7.59 o 
   7   8   8       12.85       12.83      6.57 o 
   8   8   8        0.24        4.27      6.78 o 
 -11   9   8       41.04       53.17     14.76 o 
 -10   9   8       28.94       34.22     11.77 o 
  -9   9   8        6.05        3.41      9.46 o 
  -8   9   8        1.02        6.41      9.26 o 
  -7   9   8      128.11      141.64     16.10 o 
  -6   9   8       10.54        3.78      5.53 o 
  -5   9   8       31.61       24.05      7.90 o 
  -4   9   8      242.68      248.88     45.13 o 
  -3   9   8        1.19        1.31     11.12 o 
  -2   9   8       55.98       66.88     11.31 o 
  -1   9   8       46.37       41.39     18.66 o 
   0   9   8        8.98       14.58      8.22 o 
   1   9   8      134.92      123.16     13.71 o 
   2   9   8      136.11      141.79     12.84 o 
   3   9   8        5.65        3.99      5.58 o 
   4   9   8       73.49       76.39      9.26 o 
   5   9   8       27.41       21.29      7.11 o 
   6   9   8       78.77       81.57     20.04 o 
   7   9   8       14.16       17.34      7.28 o 
 -10  10   8        0.73        0.00      9.28 o 
  -9  10   8        8.37       12.17     10.82 o 
  -8  10   8        0.68        0.95      9.88 o 
  -7  10   8       10.86        4.98      9.86 o 
  -6  10   8      105.87      101.13     16.27 o 
  -5  10   8      370.31      181.35     39.03 o 
  -4  10   8       12.67        7.35     13.38 o 
  -3  10   8      149.87      212.87     22.66 o 
  -2  10   8        2.34        2.22      5.82 o 
  -1  10   8        5.29        2.40      5.73 o 
   0  10   8       27.58       27.15      9.97 o 
   1  10   8       84.30       77.52     12.64 o 
   2  10   8        1.49        2.70      8.19 o 
   3  10   8      228.96      236.36     26.61 o 
   4  10   8        8.63       10.76      6.64 o 
   5  10   8       37.81       46.74     11.22 o 
   6  10   8       35.74       33.38      8.42 o 
   7  10   8       14.03       23.62      8.13 o 
  -9  11   8        0.00        0.00     10.23 o 
  -8  11   8        4.73        0.00      8.84 o 
  -7  11   8        0.00        7.75     10.07 o 
  -6  11   8       18.95        9.86     10.16 o 
  -5  11   8       13.70       25.55     10.70 o 
  -4  11   8        5.71        0.00     13.19 o 
  -3  11   8       44.23       67.99     35.73 o 
  -2  11   8      106.89      121.58     41.90 o 
  -1  11   8       86.60       70.36     14.23 o 
   0  11   8       64.46       66.93     13.28 o 
   1  11   8       16.12       17.02      9.79 o 
   2  11   8       29.89       13.20      9.62 o 
   3  11   8        0.25       13.41     12.70 o 
   4  11   8        0.04        0.00     10.18 o 
   5  11   8       20.57       30.96     10.89 o 
  -7  12   8        0.22        6.61     11.12 o 
  -6  12   8       12.97        8.64     11.11 o 
  -5  12   8       30.50       26.46     14.06 o 
  -4  12   8        0.01        0.96      9.38 o 
  -3  12   8       10.55        0.00     18.84 o 
  -2  12   8      103.18      122.35     34.88 o 
  -1  12   8      201.62      209.36     29.20 o 
   0  12   8        2.21        9.56     10.34 o 
   1  12   8        2.17        6.92      9.70 o 
   2  12   8       12.39       23.08     11.11 o 
   3  12   8        0.26        0.00     10.83 o 
   4  12   8        5.54        0.00     10.43 o 
  -5  13   8        3.02        2.76     11.03 o 
  -4  13   8        0.97        7.21     11.45 o 
  -3  13   8        0.82        5.15     11.67 o 
  -2  13   8        0.07        0.00    101.68 o 
  -1  13   8        0.29        0.00     29.16 o 
   0  13   8        1.96      543.40    512.59 o 
   1  13   8        0.15      398.38    417.43 o 
 -14   1   9       33.09       33.49     11.10 o 
 -13   1   9        7.72       11.57      6.80 o 
 -12   1   9        3.25        7.42      6.47 o 
 -11   1   9      373.86      370.30     17.66 o 
 -10   1   9       12.87       12.44      4.57 o 
  -9   1   9      352.16      363.55     14.49 o 
  -8   1   9        0.18        0.00      2.87 o 
  -7   1   9       60.72       65.28      7.75 o 
  -6   1   9       67.92       70.33      5.19 o 
  -5   1   9     1564.54     1512.47     34.69 o 
  -4   1   9     1700.11     1711.48     38.74 o 
  -3   1   9       33.58       36.37      3.24 o 
  -2   1   9     2418.86     2335.97     56.72 o 
  -1   1   9      166.50      154.23      5.72 o 
   0   1   9      771.34      773.81     18.89 o 
   1   1   9       12.52        3.33      4.55 o 
   2   1   9      756.48      794.22     25.89 o 
   3   1   9      769.34      846.16     25.59 o 
   4   1   9      341.14      362.40     13.97 o 
   5   1   9       14.07       15.46      4.06 o 
   6   1   9       92.57       98.80      7.56 o 
   7   1   9       10.18        4.01      4.31 o 
   8   1   9      424.45      442.58     18.13 o 
   9   1   9        6.48        1.44      8.88 o 
  10   1   9       92.94      107.46     10.03 o 
 -14   2   9        1.07        6.65      9.41 o 
 -13   2   9        2.19        0.88      6.17 o 
 -12   2   9      161.94      199.40     14.62 o 
 -11   2   9        0.01        0.84      4.34 o 
 -10   2   9      151.17      171.42      9.39 o 
  -9   2   9      261.98      262.86     11.07 o 
  -8   2   9       41.38       32.39      4.34 o 
  -7   2   9       25.87       38.52      4.37 o 
  -6   2   9     1807.55     1755.68     50.11 o 
  -5   2   9     1038.85      993.72     25.98 o 
  -4   2   9      997.40      948.64     24.81 o 
  -3   2   9      318.73      351.42     11.67 o 
  -2   2   9        0.01        5.12      2.00 o 
  -1   2   9      132.00      127.71      5.22 o 
   0   2   9        3.66        1.90      2.18 o 
   1   2   9      281.65      285.09      9.79 o 
   2   2   9       79.88       81.85      5.82 o 
   3   2   9      287.27      316.36     12.25 o 
   4   2   9        1.32        6.64      4.61 o 
   5   2   9       85.03       85.95      6.86 o 
   6   2   9       72.00       67.23      6.86 o 
   7   2   9       40.30       31.01      5.80 o 
   8   2   9       23.49       19.22      7.42 o 
   9   2   9        0.00        0.00      4.64 o 
  10   2   9       13.78       10.16      5.89 o 
 -14   3   9        3.50        4.56     11.84 o 
 -13   3   9        0.00        0.00      6.80 o 
 -12   3   9        4.26        1.57      5.62 o 
 -11   3   9       18.44       14.21      5.76 o 
 -10   3   9       47.79       54.92      7.99 o 
  -9   3   9      383.46      378.83     15.87 o 
  -8   3   9      145.17      159.40      9.18 o 
  -7   3   9      205.01      179.32      9.29 o 
  -6   3   9       12.25        9.02      4.24 o 
  -5   3   9      123.38      141.96      6.86 o 
  -4   3   9      661.23      632.01     18.19 o 
  -3   3   9      192.92      198.17      7.04 o 
  -2   3   9        3.53        0.86      1.77 o 
  -1   3   9      252.25      236.49      7.73 o 
   0   3   9       77.67       82.49      5.02 o 
   1   3   9       18.30       27.96      5.38 o 
   2   3   9       55.10       65.83      7.93 o 
   3   3   9      181.24      217.42     13.54 o 
   4   3   9       58.63       61.28      5.82 o 
   5   3   9      101.89       90.07      9.89 o 
   6   3   9      104.19      109.54      8.26 o 
   7   3   9      648.23      578.61     22.35 o 
   8   3   9        0.01        0.00      4.56 o 
   9   3   9       56.74       65.29      8.27 o 
  10   3   9       50.12       80.43     11.25 o 
 -13   4   9        1.15        3.57      5.91 o 
 -12   4   9        0.89       14.21      5.74 o 
 -11   4   9       87.94       67.27      7.20 o 
 -10   4   9       95.11       84.27      7.36 o 
  -9   4   9      348.91      331.32     13.29 o 
  -8   4   9       17.96       13.79      6.95 o 
  -7   4   9      344.04      386.54     18.60 o 
  -6   4   9       39.29       35.93     13.41 o 
  -5   4   9      181.41      158.00      7.51 o 
  -4   4   9      183.71      166.87      7.43 o 
  -3   4   9       14.17        2.85      2.43 o 
  -2   4   9        7.13        3.78      2.08 o 
  -1   4   9     1227.99     1281.39     30.35 o 
   0   4   9        1.05        0.00      2.23 o 
   1   4   9       98.30       73.61     17.98 o 
   2   4   9        4.08       10.67      3.37 o 
   3   4   9        3.16        4.70      3.15 o 
   4   4   9       97.50      105.45      7.35 o 
   5   4   9      116.98      127.66     10.61 o 
   6   4   9      330.89      370.94     15.66 o 
   7   4   9        6.55        5.26      4.68 o 
   8   4   9        0.05        0.00      5.52 o 
   9   4   9       11.13       14.95      6.72 o 
  10   4   9       16.75       14.50      8.66 o 
 -13   5   9       40.84       35.24      7.47 o 
 -12   5   9      102.54       98.66      8.91 o 
 -11   5   9      100.15      122.86     10.23 o 
 -10   5   9      250.08      332.05     23.16 o 
  -9   5   9      113.38       83.35      9.41 o 
  -8   5   9       37.90       31.53      4.92 o 
  -7   5   9       31.73       36.02      4.66 o 
  -6   5   9       33.24       34.24      6.58 o 
  -5   5   9        5.40        4.24      5.59 o 
  -4   5   9       70.26       67.82      6.43 o 
  -3   5   9       13.58       12.61      2.89 o 
  -2   5   9       12.79       26.96      4.68 o 
  -1   5   9        9.31       10.76      2.55 o 
   0   5   9       27.17       17.52      3.75 o 
   1   5   9      168.43      182.46     15.77 o 
   2   5   9       28.13       27.24      5.64 o 
   3   5   9       16.62       12.56      4.51 o 
   4   5   9      252.70      227.96     13.15 o 
   5   5   9      180.78      157.49     11.50 o 
   6   5   9       43.50       38.32      8.44 o 
   7   5   9      197.19      197.07     15.97 o 
   8   5   9        2.79        0.00      5.79 o 
   9   5   9        0.17        0.00      6.99 o 
 -13   6   9        3.75        2.96      6.29 o 
 -12   6   9        2.98       11.05      6.11 o 
 -11   6   9        5.16        0.00      4.76 o 
 -10   6   9       12.15       15.10      5.08 o 
  -9   6   9       13.14        2.45      4.33 o 
  -8   6   9        2.65        5.57      3.89 o 
  -7   6   9        2.09        0.00      3.21 o 
  -6   6   9        6.15        4.86     11.44 o 
  -5   6   9       14.55       10.37      3.74 o 
  -4   6   9       12.76       19.84      3.58 o 
  -3   6   9        9.81       13.53      4.57 o 
  -2   6   9      411.91      419.61     17.24 o 
  -1   6   9      124.24      131.38     12.55 o 
   0   6   9      212.33      269.18     12.34 o 
   1   6   9      304.96      279.45     11.53 o 
   2   6   9      728.41      818.09     35.68 o 
   3   6   9      229.76      209.21     15.01 o 
   4   6   9       54.64       64.24      8.19 o 
   5   6   9       77.99      102.30     14.23 o 
   6   6   9      124.73      153.01     12.12 o 
   7   6   9        0.47        0.00      5.63 o 
   8   6   9        0.19        5.76      6.19 o 
   9   6   9        0.00        0.00      9.20 o 
 -12   7   9       22.10       13.66      7.36 o 
 -11   7   9       66.78       72.14      9.65 o 
 -10   7   9       16.66        6.38      4.92 o 
  -9   7   9        1.78        9.49      8.15 o 
  -8   7   9      207.84      235.90     13.81 o 
  -7   7   9       44.95       51.05     10.37 o 
  -6   7   9        1.16        0.00      6.96 o 
  -5   7   9      159.37      156.45     19.78 o 
  -4   7   9       38.20       38.63      8.03 o 
  -3   7   9      294.39      286.51     15.41 o 
  -2   7   9      150.45      116.64     22.69 o 
  -1   7   9       57.29       73.23      8.45 o 
   0   7   9        3.02        0.00      3.70 o 
   1   7   9       84.41       63.24      9.01 o 
   2   7   9      281.30      263.70     13.00 o 
   3   7   9      852.34      834.69     28.24 o 
   4   7   9       88.67      111.37      9.89 o 
   5   7   9      126.69      164.63     21.53 o 
   6   7   9        1.85        0.00      5.60 o 
   7   7   9        2.06        3.93      6.12 o 
   8   7   9       56.40       53.71      9.63 o 
 -11   8   9       13.32       16.20      7.26 o 
 -10   8   9       75.12       69.51      9.80 o 
  -9   8   9        7.79       22.61      6.98 o 
  -8   8   9       23.76       21.48      6.72 o 
  -7   8   9        0.90       13.86      8.70 o 
  -6   8   9       16.51        9.89      9.40 o 
  -5   8   9       57.99       65.27     18.22 o 
  -4   8   9       19.17       17.86      8.19 o 
  -3   8   9      100.77      103.47      9.81 o 
  -2   8   9        0.05        3.03      4.92 o 
  -1   8   9       82.62       89.39      9.03 o 
   0   8   9       27.89       33.53      7.54 o 
   1   8   9       97.68      102.31     17.80 o 
   2   8   9      303.78      302.42     14.47 o 
   3   8   9        0.43        0.66      4.78 o 
   4   8   9       75.25       83.63      9.11 o 
   5   8   9       36.11       22.38      6.74 o 
   6   8   9        3.34        0.00      7.28 o 
   7   8   9      122.40      156.60     13.57 o 
   8   8   9        0.12        0.00      7.98 o 
 -11   9   9        1.37        7.84      9.59 o 
 -10   9   9        2.57        7.71     10.44 o 
  -9   9   9       64.46       92.86     20.29 o 
  -8   9   9       26.12       12.98      9.97 o 
  -7   9   9       10.22        0.00      8.20 o 
  -6   9   9        0.64        1.22      8.51 o 
  -5   9   9        2.68        0.00      7.44 o 
  -4   9   9      438.77      429.38     77.02 o 
  -3   9   9      214.60      270.62     22.77 o 
  -2   9   9       71.49       68.42     11.45 o 
  -1   9   9       57.00       63.45     11.17 o 
   0   9   9       71.12       86.93      9.79 o 
   1   9   9        0.32        4.51      6.38 o 
   2   9   9        4.91        7.76      7.26 o 
   3   9   9      361.59      352.95     28.44 o 
   4   9   9       92.78       53.92     16.71 o 
   5   9   9       49.23       51.19      8.62 o 
   6   9   9       24.28       30.23      8.14 o 
   7   9   9        0.72        0.00      6.74 o 
 -10  10   9        2.35       10.09     10.64 o 
  -9  10   9        7.29        4.93     10.69 o 
  -8  10   9       11.58        0.00      9.71 o 
  -7  10   9       22.70       22.18     14.27 o 
  -6  10   9        0.60        2.18      9.06 o 
  -5  10   9       50.33       51.20     17.35 o 
  -4  10   9       10.10       10.63      9.26 o 
  -3  10   9      203.73      195.89     18.41 o 
  -2  10   9       10.76        5.99      8.57 o 
  -1  10   9      207.67      183.25     17.37 o 
   0  10   9        0.80        5.94      8.47 o 
   1  10   9        0.20        7.94      8.47 o 
   2  10   9       97.86       64.53     16.53 o 
   3  10   9      148.93      196.67     17.99 o 
   4  10   9        1.28        9.02      8.50 o 
   5  10   9       85.64       76.33     10.54 o 
   6  10   9        0.06        2.86      7.02 o 
  -8  11   9        0.14        5.93     10.48 o 
  -7  11   9       69.43       85.73     15.65 o 
  -6  11   9       26.03       14.67     11.32 o 
  -5  11   9       89.29      110.63     16.24 o 
  -4  11   9       28.66       19.19     38.04 o 
  -3  11   9        3.72       15.45     24.88 o 
  -2  11   9       62.31       64.85     21.80 o 
  -1  11   9      164.12      145.64     42.25 o 
   0  11   9        0.20        0.00      9.69 o 
   1  11   9       17.34       14.78     10.06 o 
   2  11   9        2.11       12.92     10.39 o 
   3  11   9       26.06       60.51     16.72 o 
   4  11   9      104.86      103.18     15.29 o 
   5  11   9       61.53       73.24     17.18 o 
  -7  12   9        0.29        6.77     10.45 o 
  -6  12   9       42.25       40.12     13.37 o 
  -5  12   9       17.38       21.11     12.62 o 
  -4  12   9       45.22       40.07     12.86 o 
  -3  12   9        0.00        3.91     12.90 o 
  -2  12   9       43.29       40.34     32.35 o 
  -1  12   9       48.40       34.98     27.71 o 
   0  12   9        0.91        9.99     10.14 o 
   1  12   9        2.33        7.17     19.61 o 
   2  12   9        5.17       24.53     12.79 o 
   3  12   9        2.04        0.00     10.74 o 
  -4  13   9        4.47        0.00     11.72 o 
  -3  13   9        1.75        0.00     10.42 o 
  -2  13   9       34.79       29.02     13.03 o 
  -1  13   9       99.63       52.66     62.68 o 
   0  13   9       16.87       10.39     14.99 o 
 -14   0  10       28.44       32.46     12.54 o 
 -13   0  10        7.40        0.00      8.65 o 
 -12   0  10      494.69      631.28     65.60 o 
 -11   0  10      161.47      193.26     18.26 o 
 -10   0  10      316.85      353.43     23.50 o 
  -9   0  10      622.44      654.61     33.94 o 
  -8   0  10      316.57      323.94     15.36 o 
  -7   0  10        0.62       10.55      4.05 o 
  -6   0  10        9.56        9.41      3.93 o 
  -5   0  10     5269.13     5170.59    158.38 o 
  -4   0  10      286.79      276.63     14.40 o 
  -3   0  10      442.91      444.69     17.68 o 
  -2   0  10      414.62      437.22     17.30 o 
  -1   0  10       36.92       35.62      4.41 o 
   0   0  10      793.18      818.28     28.13 o 
   1   0  10       92.63       99.61     41.21 o 
   2   0  10     1009.16      940.10     39.39 o 
   3   0  10        0.42        8.43      4.92 o 
   4   0  10       63.33       46.67      7.54 o 
   5   0  10        5.86       12.67      5.66 o 
   6   0  10       13.21       15.06      6.67 o 
   7   0  10       38.32       51.48      9.64 o 
   8   0  10        8.86       12.66      7.85 o 
   9   0  10        4.13        0.00      6.75 o 
  10   0  10        1.47        0.00      6.88 o 
 -14   1  10       12.45        5.85      9.20 o 
 -13   1  10        4.19        2.39      6.53 o 
 -12   1  10       14.46       17.54      6.53 o 
 -11   1  10      113.92      118.50     10.35 o 
 -10   1  10        8.81        4.07      5.01 o 
  -9   1  10       54.11       78.76     10.92 o 
  -8   1  10       95.25       89.62      7.08 o 
  -7   1  10        2.65        3.23      2.83 o 
  -6   1  10      213.67      196.45      7.29 o 
  -5   1  10        8.65       43.21      7.66 o 
  -4   1  10      344.85      302.77      9.82 o 
  -3   1  10      385.47      348.87     10.25 o 
  -2   1  10      212.46      211.05      8.50 o 
  -1   1  10       18.34       21.37      2.75 o 
   0   1  10        0.05        1.02      1.98 o 
   1   1  10      815.91      995.19     28.86 o 
   2   1  10      654.08      640.12     22.44 o 
   3   1  10      169.68      168.99      8.72 o 
   4   1  10       21.66       27.39      5.85 o 
   5   1  10        3.41       12.73      4.31 o 
   6   1  10       49.15       52.84      6.46 o 
   7   1  10        3.92        5.56      4.41 o 
   8   1  10       39.65       38.36      6.69 o 
   9   1  10        4.88        8.42      5.54 o 
  10   1  10        3.09        5.87      5.28 o 
 -14   2  10       15.83        2.47      9.43 o 
 -13   2  10       74.34      107.06     11.35 o 
 -12   2  10        1.27        0.00      5.25 o 
 -11   2  10       74.86       55.00      7.12 o 
 -10   2  10       15.57       19.40      4.87 o 
  -9   2  10      453.16      364.84     13.72 o 
  -8   2  10      449.20      422.25     14.57 o 
  -7   2  10      508.21      516.30     16.33 o 
  -6   2  10       92.86       85.19      9.16 o 
  -5   2  10     1249.85     1275.37     32.78 o 
  -4   2  10     2080.32     1939.37     52.13 o 
  -3   2  10      609.35      592.94     16.73 o 
  -2   2  10        5.72        4.27      2.21 o 
  -1   2  10       51.46       54.92      3.66 o 
   0   2  10      120.43      113.59      5.06 o 
   1   2  10        3.60        6.94      3.18 o 
   2   2  10      295.86      265.49     10.91 o 
   3   2  10       81.79       92.76      6.63 o 
   4   2  10      203.77      246.52     11.20 o 
   5   2  10        6.08        0.00      4.09 o 
   6   2  10       26.08       23.00      6.44 o 
   7   2  10       30.82       16.92      5.57 o 
   8   2  10      166.66      170.83     11.25 o 
   9   2  10        0.60        3.76      5.21 o 
  10   2  10        7.81        2.02      5.65 o 
 -14   3  10       42.14       46.92     12.43 o 
 -13   3  10       34.42       23.76      8.29 o 
 -12   3  10       36.24       40.73      9.86 o 
 -11   3  10       69.11       87.00      8.78 o 
 -10   3  10      240.47      244.17     12.99 o 
  -9   3  10       37.31       45.59      6.12 o 
  -8   3  10      432.18      412.56     20.34 o 
  -7   3  10      107.59       99.29      9.48 o 
  -6   3  10      425.15      430.64     15.76 o 
  -5   3  10      316.04      330.50     11.49 o 
  -4   3  10      131.01      127.07      6.45 o 
  -3   3  10      448.52      484.25     16.05 o 
  -2   3  10      626.42      629.25     16.21 o 
  -1   3  10      111.28      121.31      5.45 o 
   0   3  10        4.79        6.97      5.20 o 
   1   3  10      177.24      153.52     12.03 o 
   2   3  10       13.84        7.77      3.39 o 
   3   3  10      113.03       94.95      8.15 o 
   4   3  10      523.96      512.23     18.21 o 
   5   3  10       39.16       30.28      7.47 o 
   6   3  10        0.00        0.00      3.68 o 
   7   3  10        3.84        6.30      5.84 o 
   8   3  10        0.23        0.00      4.27 o 
   9   3  10       38.22       38.41      7.27 o 
 -13   4  10        0.06        0.00      5.25 o 
 -12   4  10        5.86        4.42      5.22 o 
 -11   4  10        8.80        6.91      4.87 o 
 -10   4  10        0.27        4.87      4.50 o 
  -9   4  10        2.33        0.00      3.54 o 
  -8   4  10       46.94       53.98      7.28 o 
  -7   4  10       53.68       51.42      6.13 o 
  -6   4  10      239.63      263.50     10.50 o 
  -5   4  10      274.35      283.49     10.69 o 
  -4   4  10      796.52      835.88     23.50 o 
  -3   4  10        2.98        5.09      2.92 o 
  -2   4  10        2.92        3.72      2.28 o 
  -1   4  10      209.24      184.88      7.02 o 
   0   4  10       45.08       40.19      5.60 o 
   1   4  10        0.98        3.55      3.15 o 
   2   4  10       64.19       72.60      6.38 o 
   3   4  10      329.09      341.50     20.11 o 
   4   4  10        3.62        6.33      4.15 o 
   5   4  10      840.33      906.97     30.29 o 
   6   4  10       42.95       31.84      7.07 o 
   7   4  10        4.55        1.78      6.51 o 
   8   4  10       14.34        7.27      8.36 o 
   9   4  10        5.51        4.73      6.26 o 
 -13   5  10        0.21        0.00      6.64 o 
 -12   5  10       55.36       52.58     10.51 o 
 -11   5  10       15.19       26.56      6.03 o 
 -10   5  10      201.17      216.79     19.87 o 
  -9   5  10       91.16      118.80      8.14 o 
  -8   5  10        8.43        5.60      3.80 o 
  -7   5  10       33.29       44.26      6.29 o 
  -6   5  10        8.26       10.18      3.57 o 
  -5   5  10       27.95       34.12      4.33 o 
  -4   5  10      219.87      209.70      8.83 o 
  -3   5  10      608.63      568.59     17.34 o 
  -2   5  10       15.92        9.06      3.16 o 
  -1   5  10      138.15      134.90     12.19 o 
   0   5  10       74.10       83.99      8.11 o 
   1   5  10       83.26      106.88     16.47 o 
   2   5  10        6.53        3.41      8.54 o 
   3   5  10      149.62      151.53     12.25 o 
   4   5  10       20.65       42.67      6.95 o 
   5   5  10      303.77      315.83     17.17 o 
   6   5  10      241.04      228.45     14.71 o 
   7   5  10       53.99       43.19      8.02 o 
   8   5  10      106.16      139.08     12.57 o 
   9   5  10        0.28        8.05      7.23 o 
 -13   6  10        0.00        1.83      6.10 o 
 -12   6  10        6.45       16.01      6.34 o 
 -11   6  10       91.96       99.21      8.91 o 
 -10   6  10        5.59        9.14      4.93 o 
  -9   6  10      292.61      294.10     20.17 o 
  -8   6  10        7.59        7.95      5.96 o 
  -7   6  10       63.73       75.21      6.33 o 
  -6   6  10      490.70      501.21     59.71 o 
  -5   6  10        0.21        0.00      3.96 o 
  -4   6  10      140.54      143.44      9.78 o 
  -3   6  10       41.35       55.28      8.18 o 
  -2   6  10      186.98      156.08     10.89 o 
  -1   6  10      419.39      454.07     20.40 o 
   0   6  10      544.65      623.85     19.67 o 
   1   6  10        1.37        5.03      3.97 o 
   2   6  10       85.74       92.96      8.60 o 
   3   6  10      602.89      612.83     62.71 o 
   4   6  10      730.16      816.62     31.67 o 
   5   6  10      198.00      203.90     15.13 o 
   6   6  10        3.93        0.13      5.33 o 
   7   6  10       21.02       23.45     12.92 o 
   8   6  10        0.24        0.00      6.45 o 
 -12   7  10        3.28        1.22      6.91 o 
 -11   7  10       10.14        0.00      6.16 o 
 -10   7  10      235.84      289.97     23.47 o 
  -9   7  10       14.40       17.63      6.49 o 
  -8   7  10      425.22      503.84     49.01 o 
  -7   7  10        0.52        6.17      4.99 o 
  -6   7  10      194.93      160.12     37.04 o 
  -5   7  10      249.09      285.05     14.56 o 
  -4   7  10      216.89      223.79     12.76 o 
  -3   7  10      283.71      257.59     18.36 o 
  -2   7  10      100.82       68.02     17.50 o 
  -1   7  10      143.86      156.75     11.73 o 
   0   7  10      370.05      414.95     18.09 o 
   1   7  10       16.75        9.36      5.74 o 
   2   7  10      177.10      172.57     10.72 o 
   3   7  10       38.07       28.55     11.14 o 
   4   7  10       37.50       57.95      8.21 o 
   5   7  10       33.61       32.86      7.71 o 
   6   7  10        2.06        5.00      6.25 o 
   7   7  10       13.29       12.55      7.14 o 
   8   7  10        0.43        7.56      7.82 o 
 -11   8  10        5.48        9.54      6.95 o 
 -10   8  10        0.94        0.00      6.18 o 
  -9   8  10        0.23        0.00      6.18 o 
  -8   8  10       65.53       58.45     10.51 o 
  -7   8  10      336.77      369.14     23.78 o 
  -6   8  10      229.18      224.89     13.37 o 
  -5   8  10      107.58      122.80     29.95 o 
  -4   8  10        0.96        2.11      5.13 o 
  -3   8  10      293.52      366.07     18.76 o 
  -2   8  10       56.12       64.19      8.40 o 
  -1   8  10      227.70      210.14     13.14 o 
   0   8  10       36.12       46.89      9.67 o 
   1   8  10       66.47       73.56     10.02 o 
   2   8  10       15.08       10.96      6.80 o 
   3   8  10       32.95       19.49      6.47 o 
   4   8  10        1.47        0.00      5.21 o 
   5   8  10        0.56        0.37      5.69 o 
   6   8  10        1.41        3.14      6.72 o 
   7   8  10        3.25        0.00     10.18 o 
 -10   9  10        9.68        0.00      6.44 o 
  -9   9  10        6.32        0.00      9.49 o 
  -8   9  10       59.88       54.83     20.64 o 
  -7   9  10        0.40        1.20      8.84 o 
  -6   9  10      250.65      229.16     22.33 o 
  -5   9  10      283.81      249.53    101.36 o 
  -4   9  10        7.21       19.43      8.95 o 
  -3   9  10       49.72       49.77     11.01 o 
  -2   9  10        6.13        5.31      6.43 o 
  -1   9  10       22.67       21.72      7.08 o 
   0   9  10        5.39        5.24      6.75 o 
   1   9  10       31.19       28.97      9.04 o 
   2   9  10       20.55       17.85      7.60 o 
   3   9  10       60.06       61.46     11.86 o 
   4   9  10       61.59       66.07      9.10 o 
   5   9  10       36.48       47.75      8.74 o 
   6   9  10        5.06       13.66      7.72 o 
  -9  10  10        9.86       17.98     11.46 o 
  -8  10  10        2.27        0.00      9.84 o 
  -7  10  10       14.82        9.31      9.69 o 
  -6  10  10       75.03       71.47     14.13 o 
  -5  10  10        0.79      416.49    446.94 o 
  -4  10  10        0.32        6.08     13.57 o 
  -3  10  10        0.16        0.00      7.99 o 
  -2  10  10       12.65       12.31      9.08 o 
  -1  10  10       37.29       20.06     10.69 o 
   0  10  10      185.01      162.47     24.23 o 
   1  10  10        5.12        8.64      8.52 o 
   2  10  10        0.39        2.13      7.71 o 
   3  10  10       20.32       27.20     10.46 o 
   4  10  10       53.33       81.32     13.76 o 
   5  10  10       69.90       89.12     14.28 o 
  -8  11  10        1.20        0.00      9.92 o 
  -7  11  10        1.28        5.01     10.74 o 
  -6  11  10       17.42       30.87     15.50 o 
  -5  11  10       88.81       61.73     24.74 o 
  -4  11  10      148.72      166.44     19.06 o 
  -3  11  10      110.76       89.15     17.70 o 
  -2  11  10       11.79       15.54     10.25 o 
  -1  11  10       68.26       58.90     14.93 o 
   0  11  10        0.29        0.00      8.14 o 
   1  11  10        2.84        6.66     12.56 o 
   2  11  10       20.00        0.00     11.95 o 
   3  11  10       29.87       15.12     10.53 o 
   4  11  10        6.74       15.61     10.69 o 
  -6  12  10        0.62        8.40      9.77 o 
  -5  12  10        6.77        3.24     11.98 o 
  -4  12  10       50.07       66.81     14.97 o 
  -3  12  10       80.28       90.15     33.28 o 
  -2  12  10        0.04        4.11     22.25 o 
  -1  12  10        4.27        9.64     10.71 o 
   0  12  10        0.03        4.38     14.24 o 
   1  12  10        0.81        4.19     11.04 o 
   2  12  10        0.90        0.00     11.02 o 
 -14   1  11        9.11        5.76      9.76 o 
 -13   1  11       13.77       21.02      7.48 o 
 -12   1  11       32.34       19.85     11.24 o 
 -11   1  11       23.26       17.33      5.94 o 
 -10   1  11       32.02       21.19      5.96 o 
  -9   1  11      474.09      447.15     21.35 o 
  -8   1  11      402.29      381.07     14.63 o 
  -7   1  11       14.87       18.33      5.16 o 
  -6   1  11      428.02      439.63     15.48 o 
  -5   1  11      557.83      531.38     14.47 o 
  -4   1  11        0.63        0.00      2.61 o 
  -3   1  11      308.88      315.39     14.30 o 
  -2   1  11      430.39      461.87     14.30 o 
  -1   1  11      715.20      727.08     18.43 o 
   0   1  11      508.35      517.31     16.86 o 
   1   1  11      471.79      471.12     16.24 o 
   2   1  11      310.69      331.42     13.07 o 
   3   1  11        0.86        3.90      3.43 o 
   4   1  11      125.80      118.62      7.90 o 
   5   1  11       46.83       50.75      6.26 o 
   6   1  11        1.96        0.00      4.08 o 
   7   1  11       65.43       56.17      8.95 o 
   8   1  11        0.29        3.93      6.35 o 
   9   1  11       10.01       10.33      5.98 o 
 -14   2  11       41.48       41.74     11.73 o 
 -13   2  11        3.05        6.22      6.93 o 
 -12   2  11       49.35       59.66     13.88 o 
 -11   2  11       25.86       31.10      7.50 o 
 -10   2  11       20.98       19.86      4.91 o 
  -9   2  11       54.82       55.31      5.91 o 
  -8   2  11      118.52      112.67      7.05 o 
  -7   2  11      338.15      333.66     12.26 o 
  -6   2  11       19.47       27.83      3.99 o 
  -5   2  11      704.93      704.04     20.32 o 
  -4   2  11        2.08        3.12      2.67 o 
  -3   2  11     1129.15     1107.27     28.96 o 
  -2   2  11       63.29       55.38      3.85 o 
  -1   2  11      398.73      392.46     11.35 o 
   0   2  11      321.76      324.06     11.05 o 
   1   2  11       17.01       25.18      9.76 o 
   2   2  11       44.14       35.88      4.70 o 
   3   2  11      255.00      224.85     10.57 o 
   4   2  11      214.37      216.30     10.88 o 
   5   2  11       19.97       23.62      5.10 o 
   6   2  11      510.19      520.88     19.79 o 
   7   2  11       53.48       43.25     10.18 o 
   8   2  11        1.71       13.97      5.45 o 
   9   2  11       12.15        7.92      5.90 o 
 -13   3  11        0.33        0.30      6.50 o 
 -12   3  11        3.71        0.00      5.62 o 
 -11   3  11      134.91      122.92     10.23 o 
 -10   3  11      110.20      116.08      9.17 o 
  -9   3  11        3.36        4.49      4.24 o 
  -8   3  11        0.65        0.00      3.61 o 
  -7   3  11       50.46       52.39      7.64 o 
  -6   3  11        6.21        5.34      3.52 o 
  -5   3  11     1344.90     1320.78     34.91 o 
  -4   3  11     1332.16     1300.89     37.15 o 
  -3   3  11        7.28       10.23      3.26 o 
  -2   3  11       34.61       32.85      3.25 o 
  -1   3  11      321.97      264.07      8.79 o 
   0   3  11      108.00      100.84     10.54 o 
   1   3  11       89.05       79.42      6.68 o 
   2   3  11       71.53       68.31      6.05 o 
   3   3  11       54.66       73.99      6.41 o 
   4   3  11      369.87      374.24     18.72 o 
   5   3  11      126.45      111.77      8.53 o 
   6   3  11        1.20        0.00      5.32 o 
   7   3  11       51.38       56.03      7.22 o 
   8   3  11        1.20        6.44      5.26 o 
   9   3  11       38.93       38.79      8.40 o 
 -13   4  11       17.30        8.52      8.61 o 
 -12   4  11        5.31       14.38      6.63 o 
 -11   4  11        5.83        6.71      5.22 o 
 -10   4  11      105.20       71.99      7.87 o 
  -9   4  11      351.18      336.78     13.49 o 
  -8   4  11       67.36       53.59      5.80 o 
  -7   4  11      426.04      460.12     15.74 o 
  -6   4  11       14.96        8.60      3.69 o 
  -5   4  11        2.94       11.63      3.51 o 
  -4   4  11      628.05      652.56     19.41 o 
  -3   4  11      693.81      741.36     23.05 o 
  -2   4  11       15.47       19.44      2.97 o 
  -1   4  11       34.58       45.65      4.14 o 
   0   4  11        8.52        5.93      3.08 o 
   1   4  11        0.01        0.06      3.70 o 
   2   4  11       26.89       27.29      4.67 o 
   3   4  11      199.20      237.94     11.31 o 
   4   4  11      995.24     1012.13     33.98 o 
   5   4  11      254.27      286.79     16.10 o 
   6   4  11       84.42       99.41     10.89 o 
   7   4  11       22.62       16.52      6.93 o 
   8   4  11       33.44       44.12     10.99 o 
   9   4  11        2.80       13.13      8.64 o 
 -13   5  11        1.38        0.00      6.91 o 
 -12   5  11       12.52        5.89      5.68 o 
 -11   5  11       30.45       29.08      6.11 o 
 -10   5  11      231.33      282.31     13.00 o 
  -9   5  11      102.37      145.75      9.66 o 
  -8   5  11      210.68      184.12      9.54 o 
  -7   5  11       29.18       30.89      5.43 o 
  -6   5  11       13.56       14.44      4.06 o 
  -5   5  11      141.58      133.19      7.45 o 
  -4   5  11       17.01       27.31      4.08 o 
  -3   5  11       16.68       13.01      3.47 o 
  -2   5  11      586.89      540.99     17.02 o 
  -1   5  11        4.19        0.00      7.77 o 
   0   5  11       14.24        7.26      5.34 o 
   1   5  11      200.22      208.28     34.88 o 
   2   5  11      271.81      236.56     29.51 o 
   3   5  11      250.33      275.87     15.45 o 
   4   5  11       13.65       12.80      6.06 o 
   5   5  11        2.36       11.14      5.73 o 
   6   5  11       27.41       20.27      7.09 o 
   7   5  11       14.59        8.60      6.62 o 
   8   5  11        0.02        6.45      7.89 o 
 -12   6  11       22.54       19.92      6.41 o 
 -11   6  11       39.40       29.38      6.20 o 
 -10   6  11        0.39        0.00      4.42 o 
  -9   6  11       54.46       72.22      7.26 o 
  -8   6  11       38.39       38.31      6.27 o 
  -7   6  11       61.55       35.70      6.50 o 
  -6   6  11        3.68        0.00      4.37 o 
  -5   6  11      122.74      134.81      9.80 o 
  -4   6  11      236.19      234.43     12.70 o 
  -3   6  11      330.13      339.74     15.72 o 
  -2   6  11       29.51       21.23      5.95 o 
  -1   6  11      254.34      276.35     13.97 o 
   0   6  11      129.84      128.36     11.27 o 
   1   6  11       37.92       55.48      9.21 o 
   2   6  11      244.14      247.93     15.49 o 
   3   6  11     1473.27     1522.63     63.11 o 
   4   6  11        0.27        0.00      5.25 o 
   5   6  11      118.30      100.55     10.65 o 
   6   6  11      172.27      178.56     13.65 o 
   7   6  11       32.68       34.36      8.61 o 
   8   6  11        0.56        0.00      5.89 o 
 -12   7  11       38.81       23.23      9.84 o 
 -11   7  11       40.25       57.53      9.42 o 
 -10   7  11        6.85        3.89      6.57 o 
  -9   7  11        5.39       18.04      6.44 o 
  -8   7  11       34.51       22.16      6.77 o 
  -7   7  11       74.54       72.89      8.48 o 
  -6   7  11       84.04       72.33     59.15 o 
  -5   7  11        7.35        7.06      5.37 o 
  -4   7  11       74.80       90.51     17.82 o 
  -3   7  11       44.55       46.13     10.41 o 
  -2   7  11       25.09       47.78     20.96 o 
  -1   7  11      129.66      136.40     14.45 o 
   0   7  11       16.97       14.50      7.17 o 
   1   7  11      300.71      383.11     20.27 o 
   2   7  11        1.71        4.64      5.45 o 
   3   7  11       71.92       57.34      8.26 o 
   4   7  11       12.40       19.42      6.90 o 
   5   7  11        0.00        0.00      6.53 o 
   6   7  11        6.11        7.48      6.58 o 
   7   7  11        1.09        0.02      7.39 o 
 -11   8  11       57.78       78.25     10.98 o 
 -10   8  11        7.02        1.53      6.63 o 
  -9   8  11       78.36       88.26     10.39 o 
  -8   8  11        6.49        4.99      8.77 o 
  -7   8  11        0.27        3.71      5.32 o 
  -6   8  11       25.49       21.80      8.60 o 
  -5   8  11       60.55       61.78      8.50 o 
  -4   8  11       82.97       79.22      9.18 o 
  -3   8  11       25.26       26.49      6.81 o 
  -2   8  11       44.07       40.09      7.77 o 
  -1   8  11       89.28       66.19      9.60 o 
   0   8  11      271.01      264.56     19.34 o 
   1   8  11        0.50        3.42      6.64 o 
   2   8  11      118.40      116.61     21.90 o 
   3   8  11       13.09        7.55      8.15 o 
   4   8  11        3.94        1.52      5.90 o 
   5   8  11        0.64        0.87      8.13 o 
   6   8  11        6.64        0.00      6.78 o 
 -10   9  11       37.09       37.13      9.03 o 
  -9   9  11        1.72        0.00      6.76 o 
  -8   9  11       57.10       60.15     11.03 o 
  -7   9  11        9.43       10.20      6.37 o 
  -6   9  11       77.11       70.80     21.37 o 
  -5   9  11      436.29      477.55    137.32 o 
  -4   9  11       23.24       22.98      7.07 o 
  -3   9  11      249.03      241.95     16.89 o 
  -2   9  11       39.76       33.29      7.78 o 
  -1   9  11      152.87      115.58     10.96 o 
   0   9  11       71.98       65.39     13.40 o 
   1   9  11        1.54        0.00      7.42 o 
   2   9  11       40.78       32.62     21.48 o 
   3   9  11       17.24        2.20      8.38 o 
   4   9  11        9.42        3.63      8.71 o 
   5   9  11        4.71        8.41      7.64 o 
   6   9  11        8.50       19.83     10.42 o 
  -9  10  11       11.10       19.90     11.52 o 
  -8  10  11       69.99       63.60     15.54 o 
  -7  10  11        0.01       13.18     10.47 o 
  -6  10  11        9.12        0.00      9.64 o 
  -5  10  11       20.88      379.23    453.85 o 
  -4  10  11        0.37        0.00     17.28 o 
  -3  10  11        8.68        4.41      8.24 o 
  -2  10  11       37.29       32.60     11.06 o 
  -1  10  11       77.00       70.06     11.94 o 
   0  10  11       38.58       23.71      9.59 o 
   1  10  11        0.31        0.00      7.68 o 
   2  10  11       40.79       32.41     14.85 o 
   3  10  11       19.95        0.59      9.00 o 
   4  10  11       14.23       16.35     10.18 o 
  -8  11  11        3.78        0.00      9.66 o 
  -7  11  11        0.38        0.00      8.89 o 
  -6  11  11       34.24       21.88     12.01 o 
  -5  11  11        0.38       14.86     30.13 o 
  -4  11  11        1.45      190.32    434.05 o 
  -3  11  11        0.31        0.00     26.16 o 
  -2  11  11        1.21        3.35     10.10 o 
  -1  11  11        0.04        8.55     10.23 o 
   0  11  11       11.25        7.18     11.97 o 
   1  11  11        0.99        6.69      9.42 o 
   2  11  11        1.85        0.10      8.73 o 
   3  11  11      126.56      116.61     16.18 o 
  -5  12  11        0.44        0.00     11.12 o 
  -4  12  11       74.54       93.05     41.43 o 
  -3  12  11      142.84      153.33     42.60 o 
  -2  12  11       16.62       14.43     31.26 o 
  -1  12  11        0.12        9.80     11.08 o 
   0  12  11        1.52        4.13     14.47 o 
   1  12  11        5.25        0.00     12.51 o 
 -14   0  12       28.31       46.59     13.25 o 
 -13   0  12       12.46       22.18     12.51 o 
 -12   0  12      112.81      147.58     17.00 o 
 -11   0  12       63.19       89.38     13.19 o 
 -10   0  12        1.59        0.00      7.61 o 
  -9   0  12       72.91       71.35     12.51 o 
  -8   0  12       13.35       21.74      9.29 o 
  -7   0  12      166.26      219.35     15.79 o 
  -6   0  12      707.72      702.59     26.61 o 
  -5   0  12        0.07        0.00      4.03 o 
  -4   0  12      394.19      363.69     15.98 o 
  -3   0  12       19.50        9.73      5.95 o 
  -2   0  12      111.32      127.87      8.66 o 
  -1   0  12     1442.65     1351.03     82.04 o 
   0   0  12      123.24      125.00     10.44 o 
   1   0  12     1370.36     1318.53     65.09 o 
   2   0  12      200.82      167.62     12.73 o 
   3   0  12        3.16       10.56      5.61 o 
   4   0  12       41.00       41.07      8.25 o 
   5   0  12      509.27      494.11     26.82 o 
   6   0  12       62.03       86.35     30.30 o 
   7   0  12       40.61       63.87     11.13 o 
   8   0  12      192.66      232.41     19.43 o 
   9   0  12        5.15        0.00      7.89 o 
 -14   1  12       61.34       41.07      9.11 o 
 -13   1  12        0.09        6.00      6.59 o 
 -12   1  12        0.18        3.48      5.94 o 
 -11   1  12        0.44        0.00      4.85 o 
 -10   1  12       29.36       19.13      5.72 o 
  -9   1  12        8.89        0.00      4.64 o 
  -8   1  12       14.23       20.80      5.21 o 
  -7   1  12       23.90       26.42      4.35 o 
  -6   1  12       26.94       18.34      4.04 o 
  -5   1  12        8.11        0.00      2.62 o 
  -4   1  12        8.90       27.14      3.56 o 
  -3   1  12       63.17       82.44      5.15 o 
  -2   1  12       10.40        7.10      3.03 o 
  -1   1  12      494.63      483.89     23.92 o 
   0   1  12        5.60        5.11      3.19 o 
   1   1  12      701.71      731.19     23.01 o 
   2   1  12      234.56      201.73     13.35 o 
   3   1  12       47.94       37.91      5.26 o 
   4   1  12        1.14        0.00      3.51 o 
   5   1  12       34.49       41.63      6.16 o 
   6   1  12       18.49        9.90      4.82 o 
   7   1  12       25.02       15.21      5.66 o 
   8   1  12       38.50       32.21      7.12 o 
   9   1  12        4.72        1.55      5.85 o 
 -13   2  12       21.13       22.51      7.58 o 
 -12   2  12        4.77        8.56      6.21 o 
 -11   2  12        0.65        0.00      5.54 o 
 -10   2  12       31.51       33.28     11.22 o 
  -9   2  12       28.39       43.03      7.22 o 
  -8   2  12      117.48       79.83      6.70 o 
  -7   2  12      226.13      212.86     10.90 o 
  -6   2  12      187.29      187.47      8.62 o 
  -5   2  12       13.09       11.38      3.66 o 
  -4   2  12       33.05       41.02      5.45 o 
  -3   2  12        6.16        0.00      2.64 o 
  -2   2  12      165.49      171.46      9.32 o 
  -1   2  12       48.99       50.13      4.45 o 
   0   2  12       25.47       31.31      8.80 o 
   1   2  12       78.60       61.59     23.36 o 
   2   2  12       11.53       10.05      4.25 o 
   3   2  12      114.67      122.42      8.13 o 
   4   2  12       91.77       75.28      7.39 o 
   5   2  12       24.47       25.15      8.13 o 
   6   2  12        9.97       10.93      5.66 o 
   7   2  12        2.55        0.00      4.52 o 
   8   2  12        5.60       14.36      5.92 o 
 -13   3  12        0.00        0.00      7.02 o 
 -12   3  12       50.32       53.02      8.45 o 
 -11   3  12       17.50       14.60      6.59 o 
 -10   3  12        2.06        3.55      4.51 o 
  -9   3  12      244.46      240.11     14.47 o 
  -8   3  12      128.11      158.56      9.60 o 
  -7   3  12      327.99      297.09     13.04 o 
  -6   3  12       24.47       20.41      4.38 o 
  -5   3  12      333.05      321.04     13.18 o 
  -4   3  12       54.24       79.18      7.32 o 
  -3   3  12       21.64       31.41      4.22 o 
  -2   3  12      694.80      603.09     16.15 o 
  -1   3  12      115.03      120.60      6.86 o 
   0   3  12       92.50       97.69     12.01 o 
   1   3  12      198.09      198.93      9.91 o 
   2   3  12      264.27      241.50     11.17 o 
   3   3  12        0.57        9.53      4.18 o 
   4   3  12       29.21       37.62      6.94 o 
   5   3  12        1.54        9.63      5.36 o 
   6   3  12      100.23      103.58     10.71 o 
   7   3  12        0.78        0.00      6.54 o 
   8   3  12        2.45        5.50      7.79 o 
 -13   4  12        4.24       21.18      9.02 o 
 -12   4  12        4.13        0.00      5.49 o 
 -11   4  12       12.07        1.07      5.04 o 
 -10   4  12        1.51        3.99      4.77 o 
  -9   4  12        0.59        9.46      5.22 o 
  -8   4  12       37.28       42.73      5.92 o 
  -7   4  12       92.25       98.74      7.33 o 
  -6   4  12        3.59        1.61      3.21 o 
  -5   4  12       11.87       18.30      3.94 o 
  -4   4  12      287.29      292.66     11.80 o 
  -3   4  12      751.04      744.97     21.80 o 
  -2   4  12      146.59      141.48      7.55 o 
  -1   4  12      332.32      321.84     11.48 o 
   0   4  12       93.89      101.65     10.31 o 
   1   4  12       27.45       19.49      6.44 o 
   2   4  12       74.85       93.63      7.16 o 
   3   4  12      205.34      237.53     22.57 o 
   4   4  12     2327.33     2350.80     76.15 o 
   5   4  12      236.75      192.26     13.40 o 
   6   4  12      147.73      127.72     11.45 o 
   7   4  12        0.10        1.75      6.04 o 
   8   4  12        1.46        5.99      6.34 o 
 -13   5  12        0.15        0.00      7.59 o 
 -12   5  12        7.57        3.37      5.70 o 
 -11   5  12       19.47        2.39      5.21 o 
 -10   5  12       58.83       75.94      7.52 o 
  -9   5  12       11.29        2.42      4.22 o 
  -8   5  12        7.11       11.29      4.25 o 
  -7   5  12        2.26        1.38      3.59 o 
  -6   5  12        7.31        8.54      3.58 o 
  -5   5  12       13.38       10.51      3.89 o 
  -4   5  12       24.95       34.28      4.82 o 
  -3   5  12      277.42      285.99     11.79 o 
  -2   5  12      460.48      544.15     20.87 o 
  -1   5  12       61.91       68.96     16.86 o 
   0   5  12       81.45       78.14     14.48 o 
   1   5  12      149.10      193.07     18.96 o 
   2   5  12      117.92       93.21     10.79 o 
   3   5  12      264.60      306.39     16.32 o 
   4   5  12       30.17       33.64      9.10 o 
   5   5  12        0.19        3.71      5.57 o 
   6   5  12       58.16       66.13      9.47 o 
   7   5  12       85.33      111.22     11.68 o 
   8   5  12       15.35        3.61     14.62 o 
 -12   6  12        1.17        0.25      5.97 o 
 -11   6  12       10.71       15.94      5.96 o 
 -10   6  12       54.16       56.32      7.09 o 
  -9   6  12       21.28        8.40      6.12 o 
  -8   6  12      285.03      220.48     15.77 o 
  -7   6  12      132.28      120.83      9.92 o 
  -6   6  12        1.62        0.00      4.68 o 
  -5   6  12       85.19       69.54      7.85 o 
  -4   6  12      206.97      231.47     13.09 o 
  -3   6  12      207.65      222.50     13.76 o 
  -2   6  12      191.84      192.59     11.82 o 
  -1   6  12      167.58      158.23     30.06 o 
   0   6  12      766.32      760.26     36.58 o 
   1   6  12       99.75       99.62     27.84 o 
   2   6  12       41.52       48.94      9.13 o 
   3   6  12       64.45       69.87     11.00 o 
   4   6  12      105.51      135.65     12.27 o 
   5   6  12      200.89      207.70     14.90 o 
   6   6  12       37.03       42.89      8.54 o 
   7   6  12       13.03        7.66      8.33 o 
 -11   7  12        4.56        0.00      6.45 o 
 -10   7  12        5.25        6.56      6.21 o 
  -9   7  12        0.02        0.00      5.47 o 
  -8   7  12       54.02       44.38      7.68 o 
  -7   7  12       61.38       69.29      8.63 o 
  -6   7  12      343.69      324.35     16.21 o 
  -5   7  12      220.90      289.93     15.29 o 
  -4   7  12       24.40       19.52      7.59 o 
  -3   7  12       78.38       90.35      9.17 o 
  -2   7  12        0.04        3.76      5.71 o 
  -1   7  12        0.00        1.87      6.91 o 
   0   7  12      179.37      206.25     69.92 o 
   1   7  12       80.51      104.84     19.87 o 
   2   7  12       17.12        9.47      8.35 o 
   3   7  12       53.06       48.20      8.13 o 
   4   7  12        0.02        0.00      5.68 o 
   5   7  12        1.20        0.00      7.48 o 
   6   7  12        0.28        0.00      7.72 o 
   7   7  12        6.55       15.26      8.70 o 
 -11   8  12        3.94        4.00      6.74 o 
 -10   8  12       23.69       18.99      7.97 o 
  -9   8  12        6.01        3.71      6.93 o 
  -8   8  12      124.33      150.53     12.27 o 
  -7   8  12      117.51      110.81     10.48 o 
  -6   8  12       15.93       19.63      9.83 o 
  -5   8  12        6.71        0.00      5.70 o 
  -4   8  12        0.25        5.98      5.92 o 
  -3   8  12      138.87      117.72     12.29 o 
  -2   8  12       45.41       41.18      8.32 o 
  -1   8  12       14.46       21.93     12.70 o 
   0   8  12       19.90       40.61      9.12 o 
   1   8  12        3.15       12.07      8.78 o 
   2   8  12        0.04        0.00      7.47 o 
   3   8  12       10.93        0.00      8.30 o 
   4   8  12        4.22        0.00      9.34 o 
   5   8  12       26.29       32.32      9.62 o 
   6   8  12        1.10        9.73      8.55 o 
 -10   9  12       15.15       22.25      8.45 o 
  -9   9  12       35.28       16.35     11.75 o 
  -8   9  12        5.63        4.88      6.80 o 
  -7   9  12      108.70       85.35     15.54 o 
  -6   9  12      201.14      183.03     19.73 o 
  -5   9  12        6.81        0.84      6.25 o 
  -4   9  12        5.70       14.26      6.74 o 
  -3   9  12        4.39       17.98      7.25 o 
  -2   9  12        0.12        0.00      6.21 o 
  -1   9  12       41.07       55.49     10.99 o 
   0   9  12       21.70       14.03     14.75 o 
   1   9  12       22.13       24.71     10.32 o 
   2   9  12        0.50        8.18      8.67 o 
   3   9  12       14.14        8.19      9.41 o 
   4   9  12        3.38        0.00      8.27 o 
   5   9  12        7.31       18.12     12.98 o 
  -9  10  12        4.04        0.00     13.03 o 
  -8  10  12       13.43       14.63     11.54 o 
  -7  10  12        1.46        0.00      6.54 o 
  -6  10  12       36.52       34.44      8.83 o 
  -5  10  12       42.51       47.65      9.02 o 
  -4  10  12        0.24        2.85      6.14 o 
  -3  10  12        3.28        3.09      7.07 o 
  -2  10  12        0.01        3.04      6.99 o 
  -1  10  12        1.24        0.00      7.55 o 
   0  10  12       45.47       56.32     11.98 o 
   1  10  12        0.65        6.17      9.01 o 
   2  10  12        4.73        8.76      9.39 o 
   3  10  12        1.79        0.00      8.88 o 
   4  10  12        0.02        0.22      9.48 o 
  -7  11  12        5.97       34.89     13.78 o 
  -6  11  12        1.74        0.00      9.32 o 
  -5  11  12        0.59        3.87     33.14 o 
  -4  11  12        0.99        0.00     33.72 o 
  -3  11  12        6.87       19.27     10.94 o 
  -2  11  12       11.23        8.83     10.71 o 
  -1  11  12        3.37        6.61      8.82 o 
   0  11  12        5.22        7.28      9.55 o 
   1  11  12        1.08        2.55      8.89 o 
   2  11  12       33.76       42.14     12.35 o 
  -4  12  12       62.48       58.56     13.85 o 
  -3  12  12       36.28       41.35     26.24 o 
  -2  12  12        4.00       12.89     12.39 o 
  -1  12  12        3.93       21.07     13.41 o 
 -13   1  13        0.70        9.77      6.47 o 
 -12   1  13       14.29        4.24     10.90 o 
 -11   1  13      138.26      165.36     15.38 o 
 -10   1  13       70.53       70.35      9.19 o 
  -9   1  13      152.57      181.61     11.33 o 
  -8   1  13        0.33        5.64      4.21 o 
  -7   1  13      177.46      196.52      9.41 o 
  -6   1  13        0.17        0.00      3.27 o 
  -5   1  13      282.19      313.91     13.75 o 
  -4   1  13       80.15       84.82      5.37 o 
  -3   1  13        7.75        6.19      3.13 o 
  -2   1  13       38.05       24.60      6.79 o 
  -1   1  13      157.31      170.33     11.11 o 
   0   1  13      159.46      184.59     49.42 o 
   1   1  13      505.42      525.96     18.20 o 
   2   1  13        0.94        0.94      3.68 o 
   3   1  13      148.73      151.66     12.43 o 
   4   1  13        2.08        1.85      3.91 o 
   5   1  13       46.47       48.76      6.84 o 
   6   1  13       40.20       30.71      9.06 o 
   7   1  13        3.80        0.00      5.24 o 
   8   1  13       28.34       28.20      6.78 o 
 -13   2  13        1.05        6.07      8.70 o 
 -12   2  13        1.78        5.11      6.22 o 
 -11   2  13       27.08       26.54      6.81 o 
 -10   2  13      121.69      120.59     10.47 o 
  -9   2  13      210.32      235.90     13.76 o 
  -8   2  13        7.68        0.83      3.79 o 
  -7   2  13       69.90       61.68      6.38 o 
  -6   2  13      400.49      370.02     13.25 o 
  -5   2  13      209.26      198.94      9.46 o 
  -4   2  13       32.46       30.02      4.91 o 
  -3   2  13       22.88       13.87      3.41 o 
  -2   2  13      645.95      611.93     16.57 o 
  -1   2  13        7.42       17.05      4.01 o 
   0   2  13      559.06      528.88     17.97 o 
   1   2  13        4.23        9.08     11.97 o 
   2   2  13        1.57        0.00      3.70 o 
   3   2  13        4.60        4.78      4.17 o 
   4   2  13       18.49       20.73      5.28 o 
   5   2  13      259.50      243.60     14.72 o 
   6   2  13      135.41      150.63     10.68 o 
   7   2  13        7.25        0.00      7.66 o 
   8   2  13      101.83      112.97     10.69 o 
 -13   3  13       12.41        0.54     12.77 o 
 -12   3  13        1.92        0.00      8.10 o 
 -11   3  13        0.05        0.00      5.93 o 
 -10   3  13        0.59        0.00      4.29 o 
  -9   3  13       55.25       56.96      8.75 o 
  -8   3  13        1.99        3.96      4.21 o 
  -7   3  13      332.57      302.78     13.40 o 
  -6   3  13      371.17      349.95     14.41 o 
  -5   3  13      290.94      300.91     13.84 o 
  -4   3  13       22.20       34.85      5.15 o 
  -3   3  13        6.92        2.40      3.30 o 
  -2   3  13      175.95      153.81     16.96 o 
  -1   3  13       14.46       34.82      4.60 o 
   0   3  13        0.39        0.00      7.29 o 
   1   3  13      145.15      150.36     15.61 o 
   2   3  13        0.86        0.00      3.58 o 
   3   3  13      117.33      140.95     10.72 o 
   4   3  13       76.42       98.98     11.95 o 
   5   3  13       17.66       23.72      5.82 o 
   6   3  13       96.05      104.60     14.19 o 
   7   3  13        4.25        6.14      6.00 o 
   8   3  13        4.86        3.21      6.01 o 
 -13   4  13        3.14        0.00      7.52 o 
 -12   4  13        1.31        0.00      6.97 o 
 -11   4  13       14.37       19.80      6.55 o 
 -10   4  13       38.89       29.30      7.78 o 
  -9   4  13       22.45        3.79      4.70 o 
  -8   4  13       53.47       38.56      8.14 o 
  -7   4  13        1.28        1.12      3.47 o 
  -6   4  13       10.21        2.81      3.35 o 
  -5   4  13      217.72      207.54      9.41 o 
  -4   4  13       91.12       93.12      6.80 o 
  -3   4  13        1.98        5.30      3.45 o 
  -2   4  13        4.81        0.00      3.03 o 
  -1   4  13       35.60       41.69      7.21 o 
   0   4  13       45.17       42.09      7.06 o 
   1   4  13       89.78      105.36      8.57 o 
   2   4  13      169.10      175.36     11.58 o 
   3   4  13      368.95      352.51     17.91 o 
   4   4  13       70.18       83.01     10.74 o 
   5   4  13       73.96       67.97      9.20 o 
   6   4  13       10.37        0.00      5.82 o 
   7   4  13       10.79       21.71     12.18 o 
 -12   5  13       11.65       18.73      6.66 o 
 -11   5  13        0.96        0.00      4.81 o 
 -10   5  13       31.25       28.81      6.03 o 
  -9   5  13        8.04        1.11      4.11 o 
  -8   5  13       53.24       69.34      6.66 o 
  -7   5  13        5.47       10.46      4.03 o 
  -6   5  13        6.87        1.76      3.62 o 
  -5   5  13      110.22      119.72      7.34 o 
  -4   5  13      112.53      135.17     10.74 o 
  -3   5  13       85.51       98.01      8.58 o 
  -2   5  13        0.26        0.00      7.00 o 
  -1   5  13       61.34       49.54      9.74 o 
   0   5  13        6.43        4.91      9.43 o 
   1   5  13      133.17      103.44     17.17 o 
   2   5  13       23.59       27.25      7.77 o 
   3   5  13      699.72      644.39     40.82 o 
   4   5  13      190.99      241.32     19.04 o 
   5   5  13       57.43       67.87      9.31 o 
   6   5  13        0.00        0.00      6.13 o 
   7   5  13        0.97        3.44      6.07 o 
 -12   6  13       24.21       32.73     11.46 o 
 -11   6  13       23.11        9.76      8.21 o 
 -10   6  13       10.32        0.00      5.72 o 
  -9   6  13        2.29        0.00      5.33 o 
  -8   6  13       46.39       47.93      7.42 o 
  -7   6  13        1.19        0.00      4.84 o 
  -6   6  13        8.05       17.19      6.04 o 
  -5   6  13        0.31        0.00      4.64 o 
  -4   6  13      141.54      141.18     20.63 o 
  -3   6  13       72.76       72.21      9.70 o 
  -2   6  13        2.00        7.85      6.59 o 
  -1   6  13       48.43       60.27     19.29 o 
   0   6  13      110.33       98.38     44.80 o 
   1   6  13      333.04      322.43     29.16 o 
   2   6  13      107.87      123.12     15.03 o 
   3   6  13        6.78        9.21      5.99 o 
   4   6  13       34.46       23.80      7.42 o 
   5   6  13       12.53       19.35      7.40 o 
   6   6  13        0.05        0.00      9.95 o 
 -11   7  13        0.85        0.00      6.15 o 
 -10   7  13       32.89       41.55      9.94 o 
  -9   7  13        5.79        1.08      5.73 o 
  -8   7  13        4.24        9.79      6.03 o 
  -7   7  13       52.95       23.57      7.37 o 
  -6   7  13       53.85       68.58      8.74 o 
  -5   7  13       32.20       35.70      7.36 o 
  -4   7  13       33.26       26.96      6.87 o 
  -3   7  13        1.77        0.12      5.75 o 
  -2   7  13       78.46       64.28     20.93 o 
  -1   7  13      115.14      109.08     16.76 o 
   0   7  13        3.08        1.95      7.75 o 
   1   7  13        0.07        1.73      7.51 o 
   2   7  13        1.14        0.00     11.44 o 
   3   7  13       32.82       41.02     10.84 o 
   4   7  13        7.80       15.90      7.19 o 
   5   7  13       17.92        6.96      8.94 o 
   6   7  13        1.15        0.00      7.23 o 
 -10   8  13        6.21        9.37      7.14 o 
  -9   8  13        5.29        7.72      7.12 o 
  -8   8  13        1.32        7.10      6.49 o 
  -7   8  13        1.90        0.00      5.85 o 
  -6   8  13       96.96       86.14     10.75 o 
  -5   8  13      187.73      216.78     14.18 o 
  -4   8  13       93.14      114.06     13.36 o 
  -3   8  13       80.20       78.42      9.55 o 
  -2   8  13        8.60       20.56     16.16 o 
  -1   8  13      148.75      125.10     20.87 o 
   0   8  13      248.80      223.89     46.79 o 
   1   8  13       18.66       16.85      9.47 o 
   2   8  13        2.47        0.00      7.55 o 
   3   8  13        3.36        9.72      9.29 o 
   4   8  13        0.02        0.00      9.06 o 
   5   8  13       76.07       74.24     19.52 o 
  -9   9  13       17.37       15.60      7.56 o 
  -8   9  13        1.83        1.33      7.40 o 
  -7   9  13        0.89        0.00      6.04 o 
  -6   9  13        0.81        0.00     37.51 o 
  -5   9  13        4.49        3.67      6.87 o 
  -4   9  13        5.83        1.90      7.14 o 
  -3   9  13       69.61       70.14      9.68 o 
  -2   9  13        0.03        0.00      7.90 o 
  -1   9  13       36.08       40.62     11.16 o 
   0   9  13        0.23        0.00      8.12 o 
   1   9  13        0.00        8.43      8.82 o 
   2   9  13        0.07        0.00      8.32 o 
   3   9  13        2.83        2.55      9.17 o 
   4   9  13        3.18        0.00     12.14 o 
  -8  10  13       20.21       22.77     10.41 o 
  -7  10  13        2.77        6.30      8.48 o 
  -6  10  13        2.28      231.31    401.18 o 
  -5  10  13        2.67        0.00     21.18 o 
  -4  10  13       46.09       60.23      9.80 o 
  -3  10  13        2.95        6.77      7.09 o 
  -2  10  13       18.19       19.91      9.58 o 
  -1  10  13       66.82      107.42     20.12 o 
   0  10  13        5.55        4.42      9.44 o 
   1  10  13        1.29       13.18     10.34 o 
   2  10  13        1.03        9.46     10.30 o 
   3  10  13        0.33        0.00      9.13 o 
  -6  11  13        0.70        0.00     11.82 o 
  -5  11  13       16.65        5.39     17.76 o 
  -4  11  13       39.00       49.23     13.97 o 
  -3  11  13       36.70       36.82     10.76 o 
  -2  11  13       18.58       22.21      9.66 o 
  -1  11  13        1.44        0.00      9.23 o 
   0  11  13        0.11        0.99     10.16 o 
   1  11  13       20.66       21.50     11.31 o 
 -13   0  14       12.12       25.10     10.52 o 
 -12   0  14       12.89       21.70     21.24 o 
 -11   0  14        0.70       11.23      8.58 o 
 -10   0  14        1.22        0.85      6.03 o 
  -9   0  14        7.33        0.00     10.23 o 
  -8   0  14      177.26      196.52     16.17 o 
  -7   0  14        0.03        0.00      7.05 o 
  -6   0  14      356.89      384.09     27.17 o 
  -5   0  14       37.50       40.84      6.41 o 
  -4   0  14       23.45       23.41      5.36 o 
  -3   0  14       46.19       33.09      5.95 o 
  -2   0  14      821.60      793.38     36.47 o 
  -1   0  14        7.89       22.30      6.45 o 
   0   0  14      775.30      749.01     44.92 o 
   1   0  14       57.36       74.26     39.01 o 
   2   0  14       36.73       49.13      8.48 o 
   3   0  14       21.39       23.57     13.31 o 
   4   0  14       17.71       23.85      8.06 o 
   5   0  14       95.65       96.89     12.48 o 
   6   0  14      172.92      143.32     16.53 o 
   7   0  14        3.21        3.15      8.45 o 
 -13   1  14        2.53        0.00      6.98 o 
 -12   1  14        0.03        0.38      6.13 o 
 -11   1  14       17.61       17.70      6.54 o 
 -10   1  14       17.94       15.20      5.44 o 
  -9   1  14       29.77       27.70      9.70 o 
  -8   1  14       33.52       40.28      6.93 o 
  -7   1  14        6.46        0.00      4.27 o 
  -6   1  14      577.30      540.56     29.68 o 
  -5   1  14      126.96      130.75      7.71 o 
  -4   1  14        6.15        2.77      4.68 o 
  -3   1  14       98.96      105.82      6.12 o 
  -2   1  14        5.64       10.60      4.26 o 
  -1   1  14      157.01      155.85      9.97 o 
   0   1  14       81.50       79.27     32.48 o 
   1   1  14        3.61       11.94      7.45 o 
   2   1  14       21.61       20.83      4.88 o 
   3   1  14       98.33       90.43      7.90 o 
   4   1  14      235.01      193.13     11.45 o 
   5   1  14        6.24        2.15      5.18 o 
   6   1  14       37.36       22.74      6.54 o 
   7   1  14        0.20        0.55      5.26 o 
 -13   2  14       15.75       20.62     10.20 o 
 -12   2  14        0.93        0.00      5.78 o 
 -11   2  14        0.43        0.00      5.10 o 
 -10   2  14       13.01        1.47      5.14 o 
  -9   2  14        0.33        0.00      6.18 o 
  -8   2  14       29.05       33.09      6.17 o 
  -7   2  14      205.93      244.87     10.80 o 
  -6   2  14       81.53       62.99      5.98 o 
  -5   2  14        2.23        0.00      3.68 o 
  -4   2  14       80.36       86.05     10.97 o 
  -3   2  14      284.59      248.02     13.44 o 
  -2   2  14       32.05       37.66      7.21 o 
  -1   2  14        1.11        0.57      3.47 o 
   0   2  14        0.26        2.60      5.50 o 
   1   2  14        0.72        0.00      3.60 o 
   2   2  14       16.31       16.88      4.87 o 
   3   2  14       59.73       61.46      7.11 o 
   4   2  14       56.20       55.93      9.70 o 
   5   2  14       59.09       49.69      7.30 o 
   6   2  14       17.94       24.92     11.48 o 
   7   2  14        4.54        9.20      5.82 o 
 -13   3  14        0.06        0.00      8.37 o 
 -12   3  14        0.65        3.09      8.81 o 
 -11   3  14        2.75        1.57      5.75 o 
 -10   3  14       12.99        9.74      6.85 o 
  -9   3  14      367.17      376.24     14.94 o 
  -8   3  14        2.79        4.24      4.36 o 
  -7   3  14      693.97      744.54     25.46 o 
  -6   3  14      231.82      183.83     16.74 o 
  -5   3  14      424.78      382.12     16.63 o 
  -4   3  14      123.90      131.43      8.45 o 
  -3   3  14      111.63      112.91     11.97 o 
  -2   3  14        8.86        6.05      4.64 o 
  -1   3  14       28.19       31.61      4.74 o 
   0   3  14       54.21       61.11     19.72 o 
   1   3  14       14.03        6.64      8.63 o 
   2   3  14        5.13        3.97      4.30 o 
   3   3  14       83.02       89.40      8.56 o 
   4   3  14       61.37       50.26     10.33 o 
   5   3  14       15.21       22.56      7.47 o 
   6   3  14        0.28        2.07      5.71 o 
   7   3  14        0.12        4.92      6.62 o 
 -12   4  14        6.70        0.00      5.90 o 
 -11   4  14        1.64        0.00      5.64 o 
 -10   4  14      119.48      140.77     16.42 o 
  -9   4  14      144.09      133.39      9.81 o 
  -8   4  14      156.61      146.65      9.77 o 
  -7   4  14      169.93      187.27     10.64 o 
  -6   4  14        5.76       12.67      4.24 o 
  -5   4  14       65.09       71.46     13.40 o 
  -4   4  14        0.30        1.30      3.57 o 
  -3   4  14      219.15      225.97     11.45 o 
  -2   4  14      180.84      176.37     16.76 o 
  -1   4  14        6.54        5.56      5.22 o 
   0   4  14      346.47      278.61     43.67 o 
   1   4  14      135.83      114.75     41.56 o 
   2   4  14       55.53       62.30     19.22 o 
   3   4  14       45.03       35.44      9.56 o 
   4   4  14        2.76        8.68      6.41 o 
   5   4  14       23.22       29.12      7.39 o 
   6   4  14        0.82        0.00      5.99 o 
   7   4  14       21.55        5.54      6.60 o 
 -12   5  14        3.40        2.67      7.91 o 
 -11   5  14       20.73       17.02      6.81 o 
 -10   5  14        0.69        0.79      4.86 o 
  -9   5  14       29.86       15.98      5.20 o 
  -8   5  14        3.79        4.40      4.30 o 
  -7   5  14       13.71        9.07      4.43 o 
  -6   5  14        1.14        1.05      4.80 o 
  -5   5  14       17.81       24.40      6.74 o 
  -4   5  14       38.40       42.63      7.64 o 
  -3   5  14       56.57       51.22      8.68 o 
  -2   5  14       88.01       75.90     11.39 o 
  -1   5  14        1.66        8.22      7.37 o 
   0   5  14      498.08      526.53     29.09 o 
   1   5  14      174.76      188.18     58.02 o 
   2   5  14        1.28        0.00      5.74 o 
   3   5  14      405.41      476.04     27.15 o 
   4   5  14      408.96      405.79     30.87 o 
   5   5  14        0.04        6.58      6.23 o 
   6   5  14        0.01        0.00      6.25 o 
 -11   6  14        1.55        0.61      7.13 o 
 -10   6  14       42.55       49.20      8.46 o 
  -9   6  14        1.25       12.24      6.48 o 
  -8   6  14      331.39      427.90     53.18 o 
  -7   6  14       21.19       20.67      6.59 o 
  -6   6  14        3.50       11.93      6.38 o 
  -5   6  14       26.12       31.49      7.15 o 
  -4   6  14      335.94      309.09     20.96 o 
  -3   6  14       74.28       71.07     10.76 o 
  -2   6  14       46.21       49.93     20.38 o 
  -1   6  14      171.37      188.27     53.09 o 
   0   6  14       37.79       49.78     43.63 o 
   1   6  14      598.89      586.40    116.96 o 
   2   6  14       16.83        6.40     13.87 o 
   3   6  14       37.93       46.89     12.18 o 
   4   6  14       97.72      118.37     14.20 o 
   5   6  14        7.72        0.00      6.95 o 
   6   6  14       10.77        5.37      8.01 o 
 -11   7  14       20.66        5.66     11.55 o 
 -10   7  14       14.36       14.00      7.35 o 
  -9   7  14       12.17        4.25      6.02 o 
  -8   7  14        6.48        8.87      6.76 o 
  -7   7  14        8.90       19.77      6.88 o 
  -6   7  14        0.43        0.00      5.83 o 
  -5   7  14        0.45        8.83      6.37 o 
  -4   7  14        2.26        3.33      6.02 o 
  -3   7  14        9.25        1.55      9.71 o 
  -2   7  14       42.97       53.33     27.20 o 
  -1   7  14       24.45       16.79      9.04 o 
   0   7  14        0.26        0.00      7.81 o 
   1   7  14        0.35        0.26      8.51 o 
   2   7  14        0.13        0.00      8.12 o 
   3   7  14        4.17        6.72     16.72 o 
   4   7  14       28.67       35.67     11.90 o 
   5   7  14       16.36       18.21     10.55 o 
 -10   8  14       46.17       25.93      8.77 o 
  -9   8  14       47.08       43.61      8.81 o 
  -8   8  14       50.09       70.86      9.65 o 
  -7   8  14      138.74      115.52     12.04 o 
  -6   8  14      111.33      118.08     11.24 o 
  -5   8  14        1.90        0.00      6.12 o 
  -4   8  14        2.94        0.00      6.07 o 
  -3   8  14        1.46        3.71      7.71 o 
  -2   8  14        5.55       19.32      9.67 o 
  -1   8  14       12.51       18.36      9.59 o 
   0   8  14        1.72        2.96      9.04 o 
   1   8  14       23.98       22.64     10.59 o 
   2   8  14        1.22        0.00      7.48 o 
   3   8  14        0.55        8.65      9.56 o 
   4   8  14        2.41        6.16     13.17 o 
  -9   9  14        4.74       10.23      7.90 o 
  -8   9  14        6.16        0.00      7.86 o 
  -7   9  14        9.90        0.00      6.56 o 
  -6   9  14       26.03       26.92      8.13 o 
  -5   9  14       17.74       10.48      7.37 o 
  -4   9  14        4.58       12.38      7.53 o 
  -3   9  14       37.45       29.44     10.80 o 
  -2   9  14       31.83       38.19     10.93 o 
  -1   9  14        2.68        2.98      8.66 o 
   0   9  14       47.89       42.95     11.47 o 
   1   9  14       20.75       24.74     10.75 o 
   2   9  14        1.67        3.32      8.68 o 
   3   9  14        3.24        0.00     10.55 o 
  -7  10  14        4.83        0.00      7.02 o 
  -6  10  14       11.29       12.02     13.90 o 
  -5  10  14        2.70        5.02      7.59 o 
  -4  10  14       30.23       41.93      9.27 o 
  -3  10  14       10.17       21.16      9.68 o 
  -2  10  14        0.15        6.81      9.13 o 
  -1  10  14        2.26       18.46     10.13 o 
   0  10  14        0.17        0.00     11.30 o 
   1  10  14       13.35       20.68     23.07 o 
  -4  11  14        0.03        7.03      8.48 o 
  -3  11  14       12.73        0.00      9.22 o 
  -2  11  14        0.01        8.30      9.73 o 
  -1  11  14       26.06       28.32     11.00 o 
 -13   1  15        2.27        6.15      8.94 o 
 -12   1  15        6.47        0.00      5.83 o 
 -11   1  15        4.04        0.00      4.83 o 
 -10   1  15       11.78        9.24      5.58 o 
  -9   1  15      130.93      150.28     10.73 o 
  -8   1  15       42.83       55.00      7.13 o 
  -7   1  15        0.68        2.78      5.52 o 
  -6   1  15       41.71       53.53     22.23 o 
  -5   1  15       40.74       52.50      5.82 o 
  -4   1  15        7.91        4.70      4.36 o 
  -3   1  15       82.86       96.16      8.44 o 
  -2   1  15       15.11       16.84      6.47 o 
  -1   1  15        0.58        9.80      4.77 o 
   0   1  15       84.49       78.08     27.22 o 
   1   1  15       10.84       17.95     10.56 o 
   2   1  15       22.30       31.46      5.69 o 
   3   1  15        1.03        3.41      4.69 o 
   4   1  15        0.68        2.40      4.65 o 
   5   1  15      155.71      153.61     11.05 o 
   6   1  15       16.18        8.46      6.17 o 
 -13   2  15        2.24        6.52      6.90 o 
 -12   2  15        7.25        0.00      6.11 o 
 -11   2  15        2.30        2.60      5.38 o 
 -10   2  15       92.40       97.11     10.97 o 
  -9   2  15        6.35        3.56      5.13 o 
  -8   2  15       11.01        7.97      4.99 o 
  -7   2  15      691.27      686.52     26.90 o 
  -6   2  15      376.99      349.46     15.75 o 
  -5   2  15        5.00        0.00      3.78 o 
  -4   2  15       16.16       18.78      5.18 o 
  -3   2  15      264.98      291.27     25.96 o 
  -2   2  15       25.71       22.42      8.19 o 
  -1   2  15      120.39      142.13     13.48 o 
   0   2  15      347.23      352.81     30.01 o 
   1   2  15        3.07        4.47      4.39 o 
   2   2  15       61.35       54.48      7.90 o 
   3   2  15       31.01       38.36      7.25 o 
   4   2  15        6.27        8.86      5.19 o 
   5   2  15       21.37       25.29      6.52 o 
   6   2  15        0.11        0.00      5.40 o 
 -12   3  15        7.06        5.40      8.47 o 
 -11   3  15       12.43        5.85      6.34 o 
 -10   3  15        1.04        0.00      4.77 o 
  -9   3  15       40.99       32.44     10.20 o 
  -8   3  15       39.24       30.07      6.08 o 
  -7   3  15      167.60      145.22      8.59 o 
  -6   3  15      751.57      736.07     27.79 o 
  -5   3  15      117.46       99.18      7.89 o 
  -4   3  15       16.54       18.19      5.60 o 
  -3   3  15        0.07        0.00      4.59 o 
  -2   3  15       29.53       15.72      5.68 o 
  -1   3  15       11.65        8.35      5.54 o 
   0   3  15      112.10      103.04     16.78 o 
   1   3  15      103.10       86.55     26.74 o 
   2   3  15       13.97       19.72      6.77 o 
   3   3  15      140.50      143.59     11.68 o 
   4   3  15       18.18       18.71      7.95 o 
   5   3  15       11.92       10.73      6.44 o 
   6   3  15        6.26        7.68      6.49 o 
 -12   4  15        0.01        0.00      7.15 o 
 -11   4  15        6.69       12.75      6.42 o 
 -10   4  15       44.12       56.06      7.89 o 
  -9   4  15        1.25        5.55      5.33 o 
  -8   4  15       55.46       68.70     10.40 o 
  -7   4  15        0.15        0.00      4.22 o 
  -6   4  15       37.51       20.26      4.88 o 
  -5   4  15      113.72      120.38      9.12 o 
  -4   4  15      196.46      181.37      9.40 o 
  -3   4  15      143.83      153.00     17.14 o 
  -2   4  15       67.25       44.52      9.75 o 
  -1   4  15       30.64       30.99     15.56 o 
   0   4  15       41.03       51.34     10.80 o 
   1   4  15        0.00        4.75      6.26 o 
   2   4  15       67.68       84.68      9.25 o 
   3   4  15       44.75       51.36      9.22 o 
   4   4  15       55.16       56.14     12.48 o 
   5   4  15        0.86        0.00      6.08 o 
   6   4  15        0.55        7.56      6.69 o 
 -12   5  15        1.01        2.65      8.44 o 
 -11   5  15       10.69        2.16      6.26 o 
 -10   5  15       17.97       28.90      6.86 o 
  -9   5  15       73.21       87.19      7.97 o 
  -8   5  15        1.43        1.99      5.64 o 
  -7   5  15       50.27       71.04      8.45 o 
  -6   5  15        8.38       15.40      5.83 o 
  -5   5  15       38.36       24.52      8.88 o 
  -4   5  15       68.32       70.66     12.36 o 
  -3   5  15      136.44      152.62     14.89 o 
  -2   5  15       98.28      123.27     15.41 o 
  -1   5  15      124.81       95.56     20.06 o 
   0   5  15       64.10       43.47     11.01 o 
   1   5  15      295.05      324.26     63.87 o 
   2   5  15      286.56      295.97     22.76 o 
   3   5  15        5.06       11.90      6.58 o 
   4   5  15        0.95        3.93      6.39 o 
   5   5  15        0.23        3.92      6.93 o 
 -11   6  15       28.79       29.64     12.04 o 
 -10   6  15       86.46       90.45     10.68 o 
  -9   6  15       18.30        1.76      6.17 o 
  -8   6  15      115.81      116.72     10.80 o 
  -7   6  15      158.10      147.40     11.56 o 
  -6   6  15       38.03       43.28      7.83 o 
  -5   6  15       54.40       57.26      8.99 o 
  -4   6  15        5.24       21.27      8.93 o 
  -3   6  15        0.01        1.64      7.74 o 
  -2   6  15       16.68        9.53      8.25 o 
  -1   6  15        4.79        9.26      8.72 o 
   0   6  15      121.26      114.69     19.52 o 
   1   6  15       25.89       32.64     10.66 o 
   2   6  15       81.19       85.49     21.38 o 
   3   6  15        3.42        0.00      8.84 o 
   5   6  15       47.68       38.42     10.34 o 
 -10   7  15        9.93        9.34     10.98 o 
  -9   7  15        0.48        0.00      6.10 o 
  -8   7  15       41.21       35.97      7.95 o 
  -7   7  15       39.29       44.59      8.24 o 
  -6   7  15        1.23        1.16      6.27 o 
  -5   7  15        0.13        0.32      5.59 o 
  -4   7  15        0.47        0.00      7.89 o 
  -3   7  15       29.28       27.74      9.97 o 
  -2   7  15       70.78       77.62     31.78 o 
  -1   7  15        8.16       12.59      8.77 o 
   0   7  15       14.47       11.98      9.55 o 
   1   7  15       15.95       20.06     10.09 o 
   2   7  15        5.68        8.81     10.37 o 
   3   7  15        6.11        8.28      9.26 o 
   4   7  15        0.46       15.22     13.82 o 
  -9   8  15        4.66        7.07      7.28 o 
  -8   8  15        1.80        4.88      6.94 o 
  -7   8  15       24.13       25.27      7.80 o 
  -6   8  15       12.99       18.58      7.48 o 
  -5   8  15        6.55        7.81      6.95 o 
  -4   8  15       21.10       10.81      9.16 o 
  -3   8  15      134.13      139.18     15.79 o 
  -2   8  15        2.81       10.38      9.45 o 
  -1   8  15        3.63        0.17      8.76 o 
   0   8  15        0.29        0.31      8.80 o 
   1   8  15        5.24        0.00      8.23 o 
   2   8  15        7.27       12.60     10.56 o 
   3   8  15        1.01        0.00     10.55 o 
  -8   9  15        1.58       11.24      7.40 o 
  -7   9  15       18.45       17.02      8.14 o 
  -6   9  15        3.48        8.01      7.54 o 
  -5   9  15        0.56        0.00      7.40 o 
  -4   9  15       13.59       11.48      8.93 o 
  -3   9  15        0.22        4.61      9.15 o 
  -2   9  15       11.83        9.27      9.47 o 
  -1   9  15       84.54       86.31     14.49 o 
   0   9  15       19.76        9.90     12.37 o 
   1   9  15        0.19        0.00      9.25 o 
   2   9  15        5.38        0.56     11.67 o 
  -6  10  15       24.61       17.25     15.71 o 
  -5  10  15        0.26        0.00      8.17 o 
  -4  10  15       11.38       28.36      9.59 o 
  -3  10  15       13.40        4.04      8.88 o 
  -2  10  15        8.78        8.83      9.54 o 
  -1  10  15       10.11       13.73     11.07 o 
   0  10  15        0.01        0.00      9.01 o 
 -12   0  16        2.30        0.00      8.59 o 
 -11   0  16        5.93        0.79      8.09 o 
 -10   0  16       52.87       45.59     10.74 o 
  -9   0  16        4.95        5.66      7.32 o 
  -8   0  16        1.10        0.00      7.08 o 
  -7   0  16      583.60      562.55     37.17 o 
  -6   0  16        5.45        1.61      6.77 o 
  -5   0  16      243.55      325.36     21.48 o 
  -4   0  16        0.00        7.94      8.12 o 
  -3   0  16      166.01      174.34     13.77 o 
  -2   0  16       90.44       82.24     15.88 o 
  -1   0  16       44.83       66.77     17.14 o 
   0   0  16       60.28      404.73    179.58 o 
   1   0  16       67.69       59.16     36.35 o 
   2   0  16        8.82       10.86     12.42 o 
   3   0  16       79.82       63.23     11.21 o 
   4   0  16      275.84      265.09     20.34 o 
   5   0  16       69.33       56.53     11.42 o 
   6   0  16        2.33       12.76      8.75 o 
 -12   1  16        0.46        7.95      8.48 o 
 -11   1  16        0.01        0.00      5.50 o 
 -10   1  16       11.93        8.34      6.01 o 
  -9   1  16        1.14        0.00      4.63 o 
  -8   1  16       84.69       77.54      8.14 o 
  -7   1  16       43.31       45.11      7.61 o 
  -6   1  16      117.79       95.71      9.14 o 
  -5   1  16        1.88        0.00      4.73 o 
  -4   1  16      117.72      132.87      9.89 o 
  -3   1  16        9.66        3.08      5.15 o 
  -2   1  16      244.09      300.74     37.91 o 
  -1   1  16      215.93      187.42     12.35 o 
   0   1  16      169.01      206.17     71.82 o 
   1   1  16        9.33        9.59      5.89 o 
   2   1  16       10.15        5.93      4.71 o 
   3   1  16        6.24        3.57      5.17 o 
   4   1  16      149.74      174.63     11.76 o 
   5   1  16       69.55       87.14      9.30 o 
   6   1  16        1.95        0.00      5.53 o 
 -12   2  16        1.69        0.79      7.14 o 
 -11   2  16        3.23        4.30      5.93 o 
 -10   2  16       25.39       31.35     10.99 o 
  -9   2  16       41.21       37.27     10.06 o 
  -8   2  16        8.56        4.40      4.96 o 
  -7   2  16        0.03        0.00      7.09 o 
  -6   2  16       11.95       10.55      5.08 o 
  -5   2  16      110.30      132.91     10.61 o 
  -4   2  16       42.60       35.40      6.60 o 
  -3   2  16       62.68       63.39     19.94 o 
  -2   2  16      254.54      287.71     15.29 o 
  -1   2  16      402.35      443.15     24.66 o 
   0   2  16      320.15      334.69     96.69 o 
   1   2  16      102.14      139.69     33.01 o 
   2   2  16        8.80        5.21      4.62 o 
   3   2  16        7.63        0.00      4.90 o 
   4   2  16        1.70       11.13      7.21 o 
   5   2  16        2.08        8.27      5.78 o 
 -12   3  16       13.99       30.82     12.23 o 
 -11   3  16        5.76        1.84      8.75 o 
 -10   3  16       10.86       24.22      7.26 o 
  -9   3  16        4.32        3.77      6.81 o 
  -8   3  16       10.97       11.10      5.28 o 
  -7   3  16        2.75        0.00      4.29 o 
  -6   3  16       14.35        7.15      5.33 o 
  -5   3  16      170.82      184.82     13.25 o 
  -4   3  16       82.00       76.29      9.71 o 
  -3   3  16        0.00        0.00      5.08 o 
  -2   3  16      328.40      385.29     20.31 o 
  -1   3  16       36.37       20.65      6.77 o 
   0   3  16       22.79       30.26     12.44 o 
   1   3  16        9.76       11.15      9.59 o 
   2   3  16      104.12      138.45     11.47 o 
   3   3  16        0.16        0.13      5.98 o 
   4   3  16        8.11        9.58      6.48 o 
   5   3  16        4.51        0.35      6.28 o 
 -11   4  16        4.43        3.07      6.14 o 
 -10   4  16        1.58        4.54      5.81 o 
  -9   4  16       41.88       34.32      6.69 o 
  -8   4  16        0.82        2.38      5.17 o 
  -7   4  16      176.27      189.51     11.29 o 
  -6   4  16       28.89       22.00      6.92 o 
  -5   4  16       13.10        9.72      4.58 o 
  -4   4  16       43.34       52.40     10.01 o 
  -3   4  16       21.03       25.42      8.93 o 
  -2   4  16      150.32      153.37     15.22 o 
  -1   4  16      112.70       97.92     24.34 o 
   0   4  16       66.91       79.29     15.26 o 
   1   4  16      668.13      815.97    209.37 o 
   2   4  16      436.51      445.72     55.56 o 
   3   4  16       30.93       27.74      8.39 o 
   4   4  16        2.82        0.00      6.36 o 
   5   4  16        0.82        2.68      6.02 o 
 -11   5  16        1.39        0.00     15.22 o 
 -10   5  16        8.66       11.97      8.03 o 
  -9   5  16        0.00        0.00      7.19 o 
  -8   5  16        0.47        0.00      5.45 o 
  -7   5  16       48.04       44.40      7.50 o 
  -6   5  16        2.58        6.11      6.10 o 
  -5   5  16        9.58        8.78      7.45 o 
  -4   5  16       34.91       37.45      9.93 o 
  -3   5  16       19.92       31.31      9.70 o 
  -2   5  16      216.58      218.47     65.76 o 
  -1   5  16        1.60        5.75     17.29 o 
   0   5  16      132.33      135.28     16.18 o 
   1   5  16       18.14       31.35     29.61 o 
   2   5  16      102.03      128.78     16.73 o 
   3   5  16      104.04      149.98     27.27 o 
   4   5  16        2.80        0.00      6.30 o 
 -10   6  16       14.49        6.41      9.80 o 
  -9   6  16       23.49       17.65      7.20 o 
  -8   6  16       18.78       16.04      7.05 o 
  -7   6  16       49.55       42.72     10.97 o 
  -6   6  16       11.62        7.40      6.37 o 
  -5   6  16       39.33       37.94     10.36 o 
  -4   6  16       22.49       16.42     13.82 o 
  -3   6  16        3.54        0.00      7.57 o 
  -2   6  16       48.30       41.09     10.72 o 
  -1   6  16       68.36       60.62     25.27 o 
   0   6  16       18.84       29.29     17.87 o 
   1   6  16        0.53        2.59      9.74 o 
   2   6  16       21.31       17.90     11.22 o 
   3   6  16       81.16       98.24     22.13 o 
 -10   7  16       64.86       49.06     11.86 o 
  -9   7  16        0.23        7.26      9.47 o 
  -8   7  16       67.48       65.42     11.56 o 
  -7   7  16       47.69       52.89     10.90 o 
  -6   7  16        0.69        0.00      6.15 o 
  -5   7  16       19.41       11.62      9.08 o 
  -4   7  16        3.91        2.80      8.30 o 
  -3   7  16       61.74       46.48     11.51 o 
  -2   7  16        1.72        0.00     10.25 o 
  -1   7  16       58.06       32.42     11.53 o 
   0   7  16       28.55       30.03     11.25 o 
   1   7  16       72.21       80.00     14.61 o 
   2   7  16        7.49       22.72     11.46 o 
   3   7  16        5.83        0.00     10.83 o 
  -8   8  16      112.15      100.84     17.10 o 
  -7   8  16       62.13       56.82      9.66 o 
  -6   8  16       12.76       17.17      7.55 o 
  -5   8  16        0.57        0.08      7.77 o 
  -4   8  16        0.12        0.00      8.35 o 
  -3   8  16        5.15        9.13      9.70 o 
  -2   8  16       45.26       60.37     13.03 o 
  -1   8  16       25.29       35.48     12.14 o 
   0   8  16        0.15        0.00      9.63 o 
   1   8  16        0.75        7.00     13.54 o 
   2   8  16        0.68       25.49     14.66 o 
  -7   9  16        0.82        0.31      7.42 o 
  -6   9  16        0.23        1.52      7.52 o 
  -5   9  16       18.48        7.95      9.15 o 
  -4   9  16        0.03        0.69      9.49 o 
  -3   9  16       17.95       16.84     10.34 o 
  -2   9  16        8.71        0.00      9.47 o 
  -1   9  16       30.57       26.43     14.47 o 
   0   9  16       31.51       40.90     17.09 o 
 -12   1  17       39.07       31.91     13.68 o 
 -11   1  17        0.07        0.00      5.63 o 
 -10   1  17        8.62       13.52      6.23 o 
  -9   1  17       17.49       22.04      6.40 o 
  -8   1  17        3.95        3.71      5.07 o 
  -7   1  17      213.16      187.15     20.12 o 
  -6   1  17       51.91       53.74      8.01 o 
  -5   1  17      112.31      153.38     13.07 o 
  -4   1  17       14.75       10.07     10.09 o 
  -3   1  17        3.75       10.86      5.87 o 
  -2   1  17        2.00       12.92      7.32 o 
  -1   1  17      196.01      197.02     74.27 o 
   0   1  17      215.63      238.26    100.63 o 
   1   1  17       88.14      113.30     35.10 o 
   2   1  17      242.77      283.05     15.38 o 
   3   1  17        0.39        0.00      4.97 o 
   4   1  17        6.33       13.90      6.19 o 
   5   1  17        0.00        1.46      5.78 o 
 -12   2  17        0.84        6.60      6.94 o 
 -11   2  17        9.72        7.82      6.46 o 
 -10   2  17       18.54       18.07     11.77 o 
  -9   2  17        0.29        0.00      9.64 o 
  -8   2  17       15.16        7.45      6.25 o 
  -7   2  17        2.99        0.00      5.25 o 
  -6   2  17      147.01      195.76     12.80 o 
  -5   2  17       31.57       24.73      8.68 o 
  -4   2  17        8.76        0.00      5.14 o 
  -3   2  17       82.36      101.10     11.69 o 
  -2   2  17      242.48      256.12     21.10 o 
  -1   2  17       44.74       34.67     10.34 o 
   0   2  17       11.22       39.60     14.57 o 
   1   2  17       39.49       43.68     14.51 o 
   2   2  17       28.37       24.78      6.20 o 
   3   2  17       11.15       12.74      5.89 o 
   4   2  17        2.25        3.60      7.96 o 
   5   2  17        8.09        9.66      6.85 o 
 -11   3  17       13.98        6.51      8.45 o 
 -10   3  17        7.42       17.19      6.46 o 
  -9   3  17        9.10        5.32      5.72 o 
  -8   3  17       54.35       41.23     10.29 o 
  -7   3  17       28.26       22.90      6.69 o 
  -6   3  17       87.70       92.73      8.91 o 
  -5   3  17        0.00        0.00      5.43 o 
  -4   3  17      106.25      111.85     15.08 o 
  -3   3  17        3.66        0.65      5.75 o 
  -2   3  17       35.91       27.77      6.92 o 
  -1   3  17        2.49        7.06     10.30 o 
   0   3  17        0.01        0.00     13.87 o 
   1   3  17        0.26       31.09     15.48 o 
   2   3  17       12.30        3.49      5.96 o 
   3   3  17        7.93        9.55      7.10 o 
   4   3  17        3.08       11.00      6.69 o 
 -11   4  17        9.20        0.00     10.95 o 
 -10   4  17        5.19        2.18      6.11 o 
  -9   4  17        2.90        0.00      5.28 o 
  -8   4  17        1.16        0.00      5.17 o 
  -7   4  17       49.02       55.46      8.10 o 
  -6   4  17       65.77       45.29     13.45 o 
  -5   4  17      156.47      146.30     14.57 o 
  -4   4  17       51.94       42.48     10.03 o 
  -3   4  17       45.55       49.43     10.71 o 
  -2   4  17       49.55       56.21     11.48 o 
  -1   4  17       20.19       10.94     31.98 o 
   0   4  17      163.90      204.18     46.23 o 
   1   4  17       80.45       61.69     13.40 o 
   2   4  17       14.56       65.09     21.29 o 
   3   4  17        0.37        0.00      9.06 o 
   4   4  17        6.83        8.66      7.25 o 
 -10   5  17       18.12        0.00     13.11 o 
  -9   5  17       86.57      115.62     22.34 o 
  -8   5  17        0.77        2.53      7.13 o 
  -7   5  17        7.41        0.89      5.75 o 
  -6   5  17       74.87       60.37     13.75 o 
  -5   5  17       17.30       25.42      9.38 o 
  -4   5  17       16.77       26.33      9.47 o 
  -3   5  17        1.15        6.42      8.42 o 
  -2   5  17       81.65       95.64     24.35 o 
  -1   5  17      176.31      175.80     33.34 o 
   0   5  17       24.36       21.40     17.33 o 
   1   5  17       82.19       83.26     14.91 o 
   2   5  17       10.94       24.95     10.90 o 
   3   5  17       10.00        3.36     15.41 o 
 -10   6  17       11.99       23.03     15.10 o 
  -9   6  17       21.00       18.56     10.59 o 
  -8   6  17       13.19        2.29      6.59 o 
  -7   6  17       12.61       14.47      7.21 o 
  -6   6  17        0.59        2.02      8.02 o 
  -5   6  17        1.54        0.00      7.89 o 
  -4   6  17        2.30        2.77      8.44 o 
  -3   6  17        6.90       12.87      9.20 o 
  -2   6  17        0.98        1.04     11.40 o 
  -1   6  17       33.91       20.40     12.10 o 
   0   6  17       24.20       22.63     13.99 o 
   1   6  17       24.11       33.01     12.42 o 
   2   6  17       55.41       43.80     18.02 o 
   3   6  17       11.08       10.65     13.82 o 
  -9   7  17       22.07        8.16      9.85 o 
  -8   7  17       23.05       14.05     10.14 o 
  -7   7  17        4.45        1.48      7.14 o 
  -6   7  17       36.26       34.79     10.33 o 
  -5   7  17       34.01       26.09     24.61 o 
  -4   7  17        9.12       13.04      9.48 o 
  -3   7  17       23.56       17.37     10.20 o 
  -2   7  17        0.69        0.00     13.40 o 
  -1   7  17        0.29        0.00     12.90 o 
   0   7  17        1.57       20.92     24.59 o 
   1   7  17        0.99        0.93     12.98 o 
   2   7  17       32.16       52.11     18.21 o 
  -7   8  17        2.87        4.68     10.55 o 
  -6   8  17       64.17       65.61     18.53 o 
  -5   8  17       13.61        4.88      9.03 o 
  -4   8  17       51.21       64.83     13.99 o 
  -3   8  17       62.84       60.17     13.89 o 
  -2   8  17       17.50       26.95     12.08 o 
  -1   8  17       17.75       14.75     15.22 o 
   0   8  17        0.07        0.00     12.89 o 
  -5   9  17        0.02        0.00     12.33 o 
  -4   9  17        1.79       15.50     15.50 o 
  -3   9  17        5.78        0.00     13.07 o 
  -2   9  17       25.16       15.69     16.44 o 
 -11   0  18        2.89        6.60      8.75 o 
 -10   0  18        0.53        8.01     10.69 o 
  -9   0  18        2.15        9.98      8.01 o 
  -8   0  18        9.75        0.00      8.31 o 
  -7   0  18        4.96        0.00      8.22 o 
  -6   0  18       45.35       42.02     12.23 o 
  -5   0  18       33.04       34.09     11.58 o 
  -4   0  18        0.15        9.25      9.99 o 
  -3   0  18       35.69       52.58     14.29 o 
  -2   0  18        2.30        9.15     10.93 o 
  -1   0  18      107.66      681.52    234.67 o 
   0   0  18       56.01       62.18     44.15 o 
   1   0  18       24.88       34.73      9.15 o 
   2   0  18        1.37        3.99      7.49 o 
   3   0  18       56.37       50.91     11.06 o 
   4   0  18       57.37       65.58     17.70 o 
 -11   1  18       25.08       24.90      7.76 o 
 -10   1  18        1.87        3.28      5.96 o 
  -9   1  18       63.84       57.65      8.45 o 
  -8   1  18       23.16       14.38      6.99 o 
  -7   1  18       89.76       91.64     10.36 o 
  -6   1  18       38.69       37.16      7.98 o 
  -5   1  18        1.98        2.19      6.28 o 
  -4   1  18       19.73       19.73      9.15 o 
  -3   1  18       15.96       28.55      8.77 o 
  -2   1  18       16.97        9.49      7.77 o 
  -1   1  18        4.56       11.16     22.20 o 
   0   1  18        1.09        0.00      4.87 o 
   1   1  18      106.82      116.96      9.46 o 
   2   1  18        4.01        4.03      5.21 o 
   3   1  18        2.36        5.50      6.04 o 
   4   1  18       53.86       48.57      8.09 o 
 -11   2  18       13.69       16.05     10.50 o 
 -10   2  18        4.29        8.33      8.78 o 
  -9   2  18        0.25        0.00      5.31 o 
  -8   2  18        1.08        0.00      5.39 o 
  -7   2  18        2.55        8.55      6.54 o 
  -6   2  18      161.58      161.24     13.47 o 
  -5   2  18      167.02      149.10     15.08 o 
  -4   2  18        0.71        0.00      5.47 o 
  -3   2  18        1.93       13.79     10.65 o 
  -2   2  18       33.02       19.41     11.39 o 
  -1   2  18       35.62       40.79      9.48 o 
   0   2  18       16.57       10.21     11.35 o 
   1   2  18       59.31       56.92      9.35 o 
   2   2  18       27.62       37.38      9.04 o 
   3   2  18       35.21       38.00      8.51 o 
 -11   3  18       15.73       14.36      6.89 o 
 -10   3  18        4.30        0.00      5.87 o 
  -9   3  18      101.66      102.92     13.88 o 
  -8   3  18      104.29       90.97     10.01 o 
  -7   3  18       11.21        5.80      6.43 o 
  -6   3  18       39.38       34.61      8.12 o 
  -5   3  18       29.93       49.03      8.83 o 
  -4   3  18        0.20        1.84      6.93 o 
  -3   3  18        2.04        0.00      5.70 o 
  -2   3  18        2.51        2.69      8.51 o 
  -1   3  18        0.02        1.39      8.86 o 
   0   3  18        6.88        2.72     25.35 o 
   1   3  18      166.44      167.25     26.43 o 
   2   3  18       48.05       59.44     14.80 o 
   3   3  18       13.52       17.47      7.38 o 
 -10   4  18       30.08       32.38     11.45 o 
  -9   4  18       26.96       20.91     12.28 o 
  -8   4  18        8.02        4.82      7.74 o 
  -7   4  18        0.99        4.39      9.81 o 
  -6   4  18       33.45       51.73     14.19 o 
  -5   4  18       74.00       98.52     17.46 o 
  -4   4  18       10.27       16.08     11.07 o 
  -3   4  18       13.07        5.55      8.76 o 
  -2   4  18      263.63      290.25     46.65 o 
  -1   4  18       14.62        4.77      9.24 o 
   0   4  18       20.28        5.62     24.08 o 
   1   4  18       18.44       23.78     11.70 o 
   2   4  18        3.16        3.28     10.66 o 
   3   4  18        0.95       10.61      9.67 o 
 -10   5  18        1.56        0.00      6.81 o 
  -9   5  18       24.10       15.09     14.31 o 
  -8   5  18        0.31        0.00      7.38 o 
  -7   5  18       94.53      125.95     14.68 o 
  -6   5  18       24.94       27.38      9.87 o 
  -5   5  18       19.46       42.61     10.89 o 
  -4   5  18        2.67        2.73      8.97 o 
  -3   5  18       19.06       32.56     11.13 o 
  -2   5  18       79.99       86.61     32.17 o 
  -1   5  18        9.95       21.38     27.97 o 
   0   5  18       26.19       13.28     10.60 o 
   1   5  18       25.49       40.46     12.74 o 
   2   5  18       18.01        9.34     11.19 o 
  -9   6  18       18.73        4.72     13.73 o 
  -8   6  18        1.27        0.00      8.93 o 
  -7   6  18        0.02        1.01      7.64 o 
  -6   6  18        2.04        0.00      8.42 o 
  -5   6  18       23.86       28.35     12.19 o 
  -4   6  18        2.58        4.98      9.73 o 
  -3   6  18        0.31        0.00     29.92 o 
  -2   6  18        6.17       16.89     10.82 o 
  -1   6  18        3.86        6.76     22.00 o 
   0   6  18        7.66       13.05     15.43 o 
   1   6  18       85.27      112.90     22.60 o 
  -7   7  18        3.05        0.00     11.23 o 
  -6   7  18        0.04        0.00     15.03 o 
  -5   7  18       17.69       41.00     19.61 o 
  -4   7  18       15.16        2.89     14.94 o 
  -3   7  18        0.21       16.57     10.07 o 
  -2   7  18        0.01        8.28     30.12 o 
  -1   7  18        2.77        0.00     14.75 o 
   0   7  18        1.00        0.19     13.63 o 
  -5   8  18       14.65       11.95     16.53 o 
  -4   8  18        2.88       13.07     16.90 o 
  -3   8  18        0.23        0.00     13.35 o 
  -2   8  18        5.96       18.49     14.85 o 
 -10   1  19        7.07        7.54      6.63 o 
  -9   1  19       19.97        7.28      6.81 o 
  -8   1  19       44.73       29.50      8.00 o 
  -7   1  19        0.06        3.26      5.79 o 
  -6   1  19       40.14       32.40      8.52 o 
  -5   1  19        2.26        1.30      6.69 o 
  -4   1  19        0.88        0.00      9.01 o 
  -3   1  19       40.63       54.00     10.43 o 
  -2   1  19       70.23       87.65     13.26 o 
  -1   1  19       67.53      119.02     76.52 o 
   0   1  19       42.04      157.86    120.09 o 
   1   1  19       20.60       21.11      6.51 o 
   2   1  19       63.11       73.36      8.86 o 
 -10   2  19       18.45       16.87      6.85 o 
  -9   2  19       28.68       27.60      9.03 o 
  -8   2  19       14.74       14.00      6.88 o 
  -7   2  19        3.47        0.00      5.85 o 
  -6   2  19       17.97       27.65     12.51 o 
  -5   2  19       34.54       19.91      7.78 o 
  -4   2  19       21.11       27.34      8.95 o 
  -3   2  19       22.03       42.05      9.64 o 
  -2   2  19      102.06      119.42     13.91 o 
  -1   2  19        0.10        9.59     13.01 o 
   0   2  19        7.10       23.38      9.95 o 
   1   2  19       10.50       16.34     16.25 o 
   2   2  19        0.09        7.04     16.02 o 
 -10   3  19        0.00        0.00      6.11 o 
  -9   3  19       54.62       62.76     12.74 o 
  -8   3  19        3.94        0.40      9.15 o 
  -7   3  19       21.42       12.00      6.86 o 
  -6   3  19        0.45        0.18      6.14 o 
  -5   3  19       70.73       80.39     10.74 o 
  -4   3  19       32.35       43.80     15.22 o 
  -3   3  19       10.42       15.33      9.71 o 
  -2   3  19       77.50       80.97     41.78 o 
  -1   3  19       46.29       52.64     29.06 o 
   0   3  19       25.12       17.57     19.74 o 
   1   3  19       76.63       85.12     15.36 o 
   2   3  19       24.75       17.65     16.72 o 
  -9   4  19       30.42       35.35     10.37 o 
  -8   4  19       19.41        5.67      8.94 o 
  -7   4  19        7.17        6.54      9.99 o 
  -6   4  19       46.19       61.26     15.41 o 
  -5   4  19       21.83       18.96     12.61 o 
  -4   4  19       28.83       40.56     11.69 o 
  -3   4  19        5.00        3.72      8.95 o 
  -2   4  19       39.84       47.01     12.30 o 
  -1   4  19       99.13      116.07     23.60 o 
   0   4  19       15.25       21.05     36.88 o 
   1   4  19       28.89        3.01     11.26 o 
  -8   5  19        0.00        0.00     19.89 o 
  -6   5  19        0.02        0.00      8.53 o 
  -5   5  19        0.88        3.83      8.68 o 
  -4   5  19        3.63       19.69      9.29 o 
  -3   5  19       14.67        0.14     11.21 o 
  -2   5  19        9.70        8.34     10.30 o 
  -1   5  19      109.25      121.57     16.51 o 
   0   5  19       26.91        5.52     14.66 o 
   1   5  19       11.33       16.33     14.33 o 
  -7   6  19       25.92       34.55     20.73 o 
  -6   6  19        0.15        0.00      8.33 o 
  -5   6  19        0.19        2.61     16.06 o 
  -4   6  19        0.02        0.00     14.29 o 
  -3   6  19        1.35      117.48    166.60 o 
  -2   6  19        1.68       17.56     27.55 o 
  -1   6  19       25.33       31.02     33.20 o 
  -5   7  19        1.63        7.28     17.56 o 
  -4   7  19        1.72        0.00     16.25 o 
  -3   7  19        0.39        4.67     13.91 o 
  -9   0  20        3.57       11.67     10.37 o 
  -8   0  20        8.49       25.68     11.11 o 
  -7   0  20        0.31        0.00      9.71 o 
  -6   0  20        2.38       19.05     10.93 o 
  -5   0  20        9.10       10.83     10.93 o 
  -4   0  20        0.23       20.26     11.21 o 
  -3   0  20       13.48       15.78     12.05 o 
  -2   0  20       43.06       23.44     14.10 o 
  -1   0  20       11.47        4.27     21.38 o 
   0   0  20       20.61      273.71    207.69 o 
   1   0  20        0.02        0.00      8.13 o 
  -9   1  20       10.52       11.62      7.53 o 
  -8   1  20        6.25        0.00      6.23 o 
  -7   1  20        0.00        0.00      6.73 o 
  -6   1  20        0.48        0.00      6.37 o 
  -5   1  20       22.18       14.34      8.22 o 
  -4   1  20       75.69       78.80     11.62 o 
  -3   1  20        3.87       17.90      9.25 o 
  -2   1  20        5.87        9.94      8.49 o 
  -1   1  20       30.54      133.86    123.51 o 
   0   1  20        5.49       16.91      9.52 o 
   1   1  20        9.68        1.61      9.28 o 
  -9   2  20        0.81        0.00      6.83 o 
  -8   2  20        0.03       16.90      7.85 o 
  -7   2  20       12.66        0.00      6.42 o 
  -6   2  20       52.71       42.50      9.66 o 
  -5   2  20        1.60        0.00      6.37 o 
  -4   2  20       13.42        9.83      7.83 o 
  -3   2  20       11.22       37.79     11.91 o 
  -2   2  20        9.46       32.95    107.30 o 
  -1   2  20      105.20      171.52     80.53 o 
   0   2  20       20.99        6.94     14.04 o 
   1   2  20        0.13        0.00     14.47 o 
  -9   3  20       33.10       37.55      9.37 o 
  -8   3  20       89.55       54.74      9.84 o 
  -7   3  20        4.12        0.65      9.99 o 
  -6   3  20        0.30        7.75     12.05 o 
  -5   3  20        6.26        2.24     11.21 o 
  -4   3  20        0.69        0.56     11.39 o 
  -3   3  20        9.22       19.98     13.17 o 
  -2   3  20        4.01       29.28     10.66 o 
  -1   3  20       26.19       34.29     23.99 o 
   0   3  20        2.19        0.00     16.44 o 
  -8   4  20       12.99       19.33     11.11 o 
  -7   4  20       26.57       45.57     14.47 o 
  -6   4  20       14.90       13.45     11.58 o 
  -5   4  20        2.68        0.00     10.93 o 
  -4   4  20       34.52       42.80     11.87 o 
  -3   4  20        3.31       20.20     10.46 o 
  -2   4  20       43.93       61.21     16.48 o 
  -1   4  20       99.55      127.46     25.28 o 
   0   4  20       69.33       50.75     24.44 o 
  -6   5  20       22.67       24.49     10.59 o 
  -5   5  20        8.59       10.62     10.25 o 
  -4   5  20        0.08        2.47      9.58 o 
  -3   5  20        0.36       14.20     13.16 o 
  -2   5  20        0.32        0.83     13.75 o 
  -8   1  21        6.21        1.57      9.48 o 
  -7   1  21        7.47        3.70      7.33 o 
  -6   1  21        5.66        1.19      7.24 o 
  -5   1  21        8.63       10.94      8.41 o 
  -4   1  21       10.61       23.73      9.20 o 
  -3   1  21        3.08        5.67      8.58 o 
  -2   1  21        0.03        0.00     15.27 o 
  -1   1  21       20.64       39.69     11.29 o 
  -7   2  21        0.23        0.00      6.98 o 
  -6   2  21       11.74        7.75      7.65 o 
  -5   2  21        6.25       21.66      8.43 o 
  -4   2  21        7.18       11.85     11.49 o 
  -3   2  21       12.41        3.64     12.14 o 
  -2   2  21       27.66       43.61     33.44 o 
  -1   2  21        6.12       14.01     21.44 o 
  -7   3  21       20.95       20.54     12.42 o 
  -6   3  21        2.00        6.82     12.89 o 
  -5   3  21       28.89       63.41     17.56 o 
  -4   3  21       56.27       48.84     16.53 o 
  -3   3  21        0.11        0.00     12.98 o 
  -2   3  21       85.56      131.79     34.91 o 
  -5   4  21        0.03        0.00     10.46 o 
  -4   4  21       65.83       79.66     19.52 o 
                                                 
